# Supplementary material for: New records of bee flies (Diptera, Bombyliidae) from Cuatro Ciénegas, Coahuila, Mexico
Source: Zookeys. 2014 Jul 3;(422):49–85. doi: 10.3897/zookeys.422.7598 (PMC4109446; doi:10.3897/zookeys.422.7598)
Supplement: XML Treatment for Toxophora [file zookeys.422.7598-treatment1.xml]

<!DOCTYPE tp:taxon-treatment
  PUBLIC "-//TaxonX//DTD Taxonomic Treatment Publishing DTD v0 20100105//EN" "tax-treatment-NSO.dtd">
<tp:taxon-treatment xmlns:tp="http://www.plazi.org/taxpub"><tp:treatment-meta><kwd-group><label>Taxon classification</label><kwd><named-content content-type="kingdom">Animalia</named-content></kwd><kwd><named-content content-type="order">Diptera</named-content></kwd><kwd><named-content content-type="family">Bombyliidae</named-content></kwd></kwd-group><mixed-citation publication-type="journal"><person-group><name><surname>Ávalos-Hernández</surname><given-names>Omar</given-names></name><name><surname>Kits</surname><given-names>Joel</given-names></name><name><surname>Trujano-Ortega</surname><given-names>Marysol</given-names></name><name><surname>García-Vázquez</surname><given-names>Uri Omar</given-names></name><name><surname>Cano-Santana</surname><given-names>Zenón</given-names></name></person-group><article-title>New records of bee flies (Diptera, Bombyliidae) from Cuatro Ciénegas, Coahuila, Mexico</article-title><source>Zookeys</source><day>3</day><month>7</month><year>2014</year><volume>2014</volume><issue>422</issue><fpage>49</fpage><lpage>85</lpage><pub-id pub-id-type="doi">10.3897/zookeys.422.7598</pub-id></mixed-citation></tp:treatment-meta><tp:nomenclature><label>Genus</label><tp:taxon-name>
                            <tp:taxon-name-part taxon-name-part-type="genus">Toxophora</tp:taxon-name-part>
                        </tp:taxon-name><tp:taxon-authority>Meigen</tp:taxon-authority></tp:nomenclature><tp:treatment-sec sec-type="Remarks"><title>Remarks.</title><!--PageBreak--><!--PageBreak--><!--PageBreak--><p><italic><tp:taxon-name>Toxophora</tp:taxon-name></italic> is distributed worldwide, being more diverse in the Afrotropical and Palearctic regions. Mexico's fauna includes three Neotropical species and five Nearctic species. All Nearctic species of Mexico were distributed in the western half of the country. These two new records represent the first of this genus in Coahuila and the most eastern distribution of the Nearctic species in the country. The New World species of this genus were keyed using <xref ref-type="bibr" rid="B15">Cunha et al. (2011)</xref>.</p></tp:treatment-sec><ref-list><ref id="B15"><mixed-citation xmlns:xlink="http://www.w3.org/1999/xlink" xlink:type="simple"><person-group><name name-style="western"><surname>Cunha</surname><given-names>AM</given-names></name><name name-style="western"><surname>Lamas</surname><given-names>CJE</given-names></name><name name-style="western"><surname>Couri</surname><given-names>MS</given-names></name></person-group> (<year>2011</year>) <article-title>Taxonomic notes, new species and identification key to the New World species of <italic>Toxophora</italic> Meigen (Diptera, Bombyliidae, Toxophorinae).</article-title><source>Zootaxa</source><volume>3038</volume>: <fpage>51</fpage>–<lpage>58</lpage>. <ext-link ext-link-type="uri" xlink:href="http://www.mapress.com/zootaxa/2011/f/z03038p058f.pdf" xlink:type="simple">http://www.mapress.com/zootaxa/2011/f/z03038p058f.pdf</ext-link></mixed-citation></ref></ref-list></tp:taxon-treatment>
