# Supplementary material for: New records of bee flies (Diptera, Bombyliidae) from Cuatro Ciénegas, Coahuila, Mexico
Source: Zookeys. 2014 Jul 3;(422):49–85. doi: 10.3897/zookeys.422.7598 (PMC4109446; doi:10.3897/zookeys.422.7598)
Supplement: XML Treatment for Toxophora maxima [file zookeys.422.7598-treatment2.xml]

<!DOCTYPE tp:taxon-treatment
  PUBLIC "-//TaxonX//DTD Taxonomic Treatment Publishing DTD v0 20100105//EN" "tax-treatment-NSO.dtd">
<tp:taxon-treatment xmlns:tp="http://www.plazi.org/taxpub"><tp:treatment-meta><kwd-group><label>Taxon classification</label><kwd><named-content content-type="kingdom">Animalia</named-content></kwd><kwd><named-content content-type="order">Diptera</named-content></kwd><kwd><named-content content-type="family">Bombyliidae</named-content></kwd></kwd-group><mixed-citation publication-type="journal"><person-group><name><surname>Ávalos-Hernández</surname><given-names>Omar</given-names></name><name><surname>Kits</surname><given-names>Joel</given-names></name><name><surname>Trujano-Ortega</surname><given-names>Marysol</given-names></name><name><surname>García-Vázquez</surname><given-names>Uri Omar</given-names></name><name><surname>Cano-Santana</surname><given-names>Zenón</given-names></name></person-group><article-title>New records of bee flies (Diptera, Bombyliidae) from Cuatro Ciénegas, Coahuila, Mexico</article-title><source>Zookeys</source><day>3</day><month>7</month><year>2014</year><volume>2014</volume><issue>422</issue><fpage>49</fpage><lpage>85</lpage><pub-id pub-id-type="doi">10.3897/zookeys.422.7598</pub-id></mixed-citation></tp:treatment-meta><tp:nomenclature><tp:taxon-name>
                            <tp:taxon-name-part taxon-name-part-type="genus">Toxophora</tp:taxon-name-part>
                            <tp:taxon-name-part taxon-name-part-type="species">maxima</tp:taxon-name-part>
                        </tp:taxon-name><tp:taxon-authority>Coquillett, 1886</tp:taxon-authority><xref ref-type="fig" rid="F2">Figure 2a, b</xref></tp:nomenclature><tp:treatment-sec sec-type="Material examined"><title>Material examined.</title><p>CHU: Jul (1 M); EEO: Jul (2 F, 2 M), Oct (1 F, 3 M).</p></tp:treatment-sec><tp:treatment-sec sec-type="Known Nearctic records"><title>Known Nearctic records.</title><p>Mexico (Baja California, Baja California Sur, Coahuila); USA (Arizona, California, Idaho, Kansas, New Mexico, Oklahoma, Oregon, Texas).</p></tp:treatment-sec><tp:treatment-sec sec-type="Comments"><title>Comments.</title><p>In Mexico <italic><tp:taxon-name>Toxophora maxima</tp:taxon-name></italic> was only known from Baja California Peninsula and now Coahuila. This apparent gap in its distribution is probably due to undersampling. Sampling of the intermediate zones is necessary to know if these populations form a continuous unit as they do in the southern states of USA.</p><fig id="F2" position="float" orientation="portrait"><label>Figure 2.</label><caption><p><italic><tp:taxon-name>Toxophora</tp:taxon-name></italic>. <italic><tp:taxon-name>Toxophora maxima</tp:taxon-name></italic>, male (CNIN 1115) <bold>a</bold> dorsal view <bold>b</bold> lateral view; <italic><tp:taxon-name>Toxophora virgata</tp:taxon-name></italic>, male (CNIN 1109) <bold>c</bold> lateral view <bold>d</bold> posterior view. All scale bars: 3 mm.</p></caption><graphic xmlns:xlink="http://www.w3.org/1999/xlink" xlink:href="zookeys-422-049-g002.jpg" position="float" orientation="portrait" xlink:type="simple"/></fig></tp:treatment-sec></tp:taxon-treatment>
