# Supplementary material for: New records of bee flies (Diptera, Bombyliidae) from Cuatro Ciénegas, Coahuila, Mexico
Source: Zookeys. 2014 Jul 3;(422):49–85. doi: 10.3897/zookeys.422.7598 (PMC4109446; doi:10.3897/zookeys.422.7598)
Supplement: XML Treatment for Toxophora virgata [file zookeys.422.7598-treatment3.xml]

<!DOCTYPE tp:taxon-treatment
  PUBLIC "-//TaxonX//DTD Taxonomic Treatment Publishing DTD v0 20100105//EN" "tax-treatment-NSO.dtd">
<tp:taxon-treatment xmlns:tp="http://www.plazi.org/taxpub"><tp:treatment-meta><kwd-group><label>Taxon classification</label><kwd><named-content content-type="kingdom">Animalia</named-content></kwd><kwd><named-content content-type="order">Diptera</named-content></kwd><kwd><named-content content-type="family">Bombyliidae</named-content></kwd></kwd-group><mixed-citation publication-type="journal"><person-group><name><surname>Ávalos-Hernández</surname><given-names>Omar</given-names></name><name><surname>Kits</surname><given-names>Joel</given-names></name><name><surname>Trujano-Ortega</surname><given-names>Marysol</given-names></name><name><surname>García-Vázquez</surname><given-names>Uri Omar</given-names></name><name><surname>Cano-Santana</surname><given-names>Zenón</given-names></name></person-group><article-title>New records of bee flies (Diptera, Bombyliidae) from Cuatro Ciénegas, Coahuila, Mexico</article-title><source>Zookeys</source><day>3</day><month>7</month><year>2014</year><volume>2014</volume><issue>422</issue><fpage>49</fpage><lpage>85</lpage><pub-id pub-id-type="doi">10.3897/zookeys.422.7598</pub-id></mixed-citation></tp:treatment-meta><tp:nomenclature><tp:taxon-name>
                            <tp:taxon-name-part taxon-name-part-type="genus">Toxophora</tp:taxon-name-part>
                            <tp:taxon-name-part taxon-name-part-type="species">virgata</tp:taxon-name-part>
                        </tp:taxon-name><tp:taxon-authority>Osten Sacken, 1877</tp:taxon-authority><xref ref-type="fig" rid="F2">Figure 2c, d</xref></tp:nomenclature><tp:treatment-sec sec-type="Material examined"><title>Material examined.</title><p>EAM: Jun (1 F, 1 M), Jul (1 F); CHU: Aug (1 M), Oct (1 M); EEO: Jul (1 M), Oct (1 F, 1 M); RLC: Jun (1 M); ROR: Apr (1 F, 2 M); RPA: Oct (1 F).</p></tp:treatment-sec><tp:treatment-sec sec-type="Known Nearctic records"><title>Known Nearctic records.</title><p>Mexico (Baja California Sur, Coahuila, Sonora); USA (Arizona, California, Colorado, Georgia, Idaho, Nevada, New Mexico, Oklahoma, Texas, Utah).</p></tp:treatment-sec><tp:treatment-sec sec-type="Known hosts"><title>Known hosts.</title><p><italic><tp:taxon-name>Odynerus</tp:taxon-name></italic> sp. (<tp:taxon-name>Vespidae</tp:taxon-name>); <italic><tp:taxon-name>Stenodynerus toltecus</tp:taxon-name></italic> Saussure (<tp:taxon-name>Vespidae</tp:taxon-name>).</p></tp:treatment-sec><tp:treatment-sec sec-type="Comments"><title>Comments.</title><p>This species is present in the all southwestern states of the USA and northwest of Mexico. This is the first record in the northeast of Mexico. The species is probably also present in Chihuahua, between Sonora and Coahuila.</p></tp:treatment-sec><tp:treatment-sec><!--Section generated to contain objects referenced in tp:taxon-treatment.--><fig id="F2" position="float" orientation="portrait"><label>Figure 2.</label><caption><p><italic><tp:taxon-name>Toxophora</tp:taxon-name></italic>. <italic><tp:taxon-name>Toxophora maxima</tp:taxon-name></italic>, male (CNIN 1115) <bold>a</bold> dorsal view <bold>b</bold> lateral view; <italic><tp:taxon-name>Toxophora virgata</tp:taxon-name></italic>, male (CNIN 1109) <bold>c</bold> lateral view <bold>d</bold> posterior view. All scale bars: 3 mm.</p></caption><graphic xmlns:xlink="http://www.w3.org/1999/xlink" xlink:href="zookeys-422-049-g002.jpg" position="float" orientation="portrait" xlink:type="simple"/></fig></tp:treatment-sec></tp:taxon-treatment>
