# Supplementary material for: New records of bee flies (Diptera, Bombyliidae) from Cuatro Ciénegas, Coahuila, Mexico
Source: Zookeys. 2014 Jul 3;(422):49–85. doi: 10.3897/zookeys.422.7598 (PMC4109446; doi:10.3897/zookeys.422.7598)
Supplement: XML Treatment for Bombylius [file zookeys.422.7598-treatment4.xml]

<!DOCTYPE tp:taxon-treatment
  PUBLIC "-//TaxonX//DTD Taxonomic Treatment Publishing DTD v0 20100105//EN" "tax-treatment-NSO.dtd">
<tp:taxon-treatment xmlns:tp="http://www.plazi.org/taxpub"><tp:treatment-meta><kwd-group><label>Taxon classification</label><kwd><named-content content-type="kingdom">Animalia</named-content></kwd><kwd><named-content content-type="order">Diptera</named-content></kwd><kwd><named-content content-type="family">Bombyliidae</named-content></kwd></kwd-group><mixed-citation publication-type="journal"><person-group><name><surname>Ávalos-Hernández</surname><given-names>Omar</given-names></name><name><surname>Kits</surname><given-names>Joel</given-names></name><name><surname>Trujano-Ortega</surname><given-names>Marysol</given-names></name><name><surname>García-Vázquez</surname><given-names>Uri Omar</given-names></name><name><surname>Cano-Santana</surname><given-names>Zenón</given-names></name></person-group><article-title>New records of bee flies (Diptera, Bombyliidae) from Cuatro Ciénegas, Coahuila, Mexico</article-title><source>Zookeys</source><day>3</day><month>7</month><year>2014</year><volume>2014</volume><issue>422</issue><fpage>49</fpage><lpage>85</lpage><pub-id pub-id-type="doi">10.3897/zookeys.422.7598</pub-id></mixed-citation></tp:treatment-meta><tp:nomenclature><label>Genus</label><tp:taxon-name>
                            <tp:taxon-name-part taxon-name-part-type="genus">Bombylius</tp:taxon-name-part>
                        </tp:taxon-name><tp:taxon-authority>Linnaeus</tp:taxon-authority></tp:nomenclature><tp:treatment-sec sec-type="Remarks"><title>Remarks.</title><p>With 278 described species, <italic><tp:taxon-name>Bombylius</tp:taxon-name></italic> is the second most diverse genus of <tp:taxon-name>Bombyliidae</tp:taxon-name>. It has a worldwide distribution being especially diverse in the Palearctic and Nearctic regions. One endemic species is present in Coahuila: <italic><tp:taxon-name>Bombylius (Parabombylius) coahuilensis</tp:taxon-name></italic> (Hall &amp; Evenhuis, 1981). Four other species are reported for the state: <italic><tp:taxon-name>Bombylius sylphae</tp:taxon-name></italic> Evenhuis, 1984, <italic><tp:taxon-name>Bombylius aleophilus</tp:taxon-name></italic> (Hall &amp; Evenhuis, 1981), <italic><tp:taxon-name>Bombylius paradoxus</tp:taxon-name></italic> (Hall &amp; Evenhuis, 1981), <italic><tp:taxon-name>Bombylius syndesmus</tp:taxon-name></italic> (Coquillett, 1894). A review with identification keys for Nearctic species is presented in <xref ref-type="bibr" rid="B26">Hall and Evenhuis (1980)</xref>, later <xref ref-type="bibr" rid="B17">Evenhuis (1984)</xref> revised and present keys for the <italic>comanche</italic> group of America.</p><!--PageBreak--></tp:treatment-sec><ref-list><ref id="B26"><mixed-citation xmlns:xlink="http://www.w3.org/1999/xlink" xlink:type="simple"><person-group><name name-style="western"><surname>Hall</surname><given-names>JC</given-names></name><name name-style="western"><surname>Evenhuis</surname><given-names>NL</given-names></name></person-group> (<year>1980</year>) <article-title>Bombyliidae.</article-title> In: <person-group><name name-style="western"><surname>Griffiths</surname><given-names>GCD</given-names></name></person-group> (<role>Ed</role>) <source>Flies of the Nearctic Region</source>. <publisher-name>E. Schweizerbart</publisher-name>, <publisher-loc>Stuttgart</publisher-loc>. <volume>Vol. V</volume>, <issue>pt. 13</issue>, <issue-part>no. 1</issue-part>, <fpage>1</fpage>–<lpage>96</lpage>. doi: <ext-link ext-link-type="doi" xlink:href="10.1163/187631283x00100" xlink:type="simple">10.1163/187631283x00100</ext-link></mixed-citation></ref><ref id="B17"><mixed-citation xmlns:xlink="http://www.w3.org/1999/xlink" xlink:type="simple"><person-group><name name-style="western"><surname>Evenhuis</surname><given-names>NL</given-names></name></person-group> (<year>1984</year>) <article-title>Revision of the <italic>Bombylius comanche</italic> group of the new World (Diptera: Bombyliidae).</article-title><source>International Journal of Entomology</source><volume>26</volume>: <fpage>291</fpage>–<lpage>321</lpage>.</mixed-citation></ref></ref-list></tp:taxon-treatment>
