# Supplementary material for: New records of bee flies (Diptera, Bombyliidae) from Cuatro Ciénegas, Coahuila, Mexico
Source: Zookeys. 2014 Jul 3;(422):49–85. doi: 10.3897/zookeys.422.7598 (PMC4109446; doi:10.3897/zookeys.422.7598)
Supplement: XML Treatment for Heterostylum [file zookeys.422.7598-treatment6.xml]

<!DOCTYPE tp:taxon-treatment
  PUBLIC "-//TaxonX//DTD Taxonomic Treatment Publishing DTD v0 20100105//EN" "tax-treatment-NSO.dtd">
<tp:taxon-treatment xmlns:tp="http://www.plazi.org/taxpub"><tp:treatment-meta><kwd-group><label>Taxon classification</label><kwd><named-content content-type="kingdom">Animalia</named-content></kwd><kwd><named-content content-type="order">Diptera</named-content></kwd><kwd><named-content content-type="family">Bombyliidae</named-content></kwd></kwd-group><mixed-citation publication-type="journal"><person-group><name><surname>Ávalos-Hernández</surname><given-names>Omar</given-names></name><name><surname>Kits</surname><given-names>Joel</given-names></name><name><surname>Trujano-Ortega</surname><given-names>Marysol</given-names></name><name><surname>García-Vázquez</surname><given-names>Uri Omar</given-names></name><name><surname>Cano-Santana</surname><given-names>Zenón</given-names></name></person-group><article-title>New records of bee flies (Diptera, Bombyliidae) from Cuatro Ciénegas, Coahuila, Mexico</article-title><source>Zookeys</source><day>3</day><month>7</month><year>2014</year><volume>2014</volume><issue>422</issue><fpage>49</fpage><lpage>85</lpage><pub-id pub-id-type="doi">10.3897/zookeys.422.7598</pub-id></mixed-citation></tp:treatment-meta><tp:nomenclature><label>Genus</label><tp:taxon-name>
                            <tp:taxon-name-part taxon-name-part-type="genus">Heterostylum</tp:taxon-name-part>
                        </tp:taxon-name><tp:taxon-authority>Macquart</tp:taxon-authority></tp:nomenclature><tp:treatment-sec sec-type="Remarks"><title>Remarks.</title><p>The genus is only present in Nearctic and Neotropical regions. Although not as diverse as other genera (only 12 species), specimens from some species are abun<!--PageBreak-->dant in the field. <italic><tp:taxon-name>Heterostylum robustum</tp:taxon-name></italic> was previously known from Coahuila and was collected during this study. This species is distributed from Canada to central Mexico. There are two revisions for this genus that contains identification keys, one by <xref ref-type="bibr" rid="B26">Hall and Evenhuis (1980)</xref> and the more recent by <xref ref-type="bibr" rid="B14">Cunha et al. (2007)</xref>.</p></tp:treatment-sec><ref-list><ref id="B26"><mixed-citation xmlns:xlink="http://www.w3.org/1999/xlink" xlink:type="simple"><person-group><name name-style="western"><surname>Hall</surname><given-names>JC</given-names></name><name name-style="western"><surname>Evenhuis</surname><given-names>NL</given-names></name></person-group> (<year>1980</year>) <article-title>Bombyliidae.</article-title> In: <person-group><name name-style="western"><surname>Griffiths</surname><given-names>GCD</given-names></name></person-group> (<role>Ed</role>) <source>Flies of the Nearctic Region</source>. <publisher-name>E. Schweizerbart</publisher-name>, <publisher-loc>Stuttgart</publisher-loc>. <volume>Vol. V</volume>, <issue>pt. 13</issue>, <issue-part>no. 1</issue-part>, <fpage>1</fpage>–<lpage>96</lpage>. doi: <ext-link ext-link-type="doi" xlink:href="10.1163/187631283x00100" xlink:type="simple">10.1163/187631283x00100</ext-link></mixed-citation></ref><ref id="B14"><mixed-citation xmlns:xlink="http://www.w3.org/1999/xlink" xlink:type="simple"><person-group><name name-style="western"><surname>Cunha</surname><given-names>AM</given-names></name><name name-style="western"><surname>Lamas</surname><given-names>CJE</given-names></name><name name-style="western"><surname>Couri</surname><given-names>MS</given-names></name></person-group> (<year>2007</year>) <article-title>Revision of the New World bee fly genus <italic>Heterostylum</italic> Macquart (Diptera, Bombyliidae, Bombyliinae).</article-title><source>Revista Brasileira de Entomologia</source><volume>51</volume>: <fpage>12</fpage>–<lpage>22</lpage>. doi: <ext-link ext-link-type="doi" xlink:href="10.1590/s0085-56262007000100004" xlink:type="simple">10.1590/s0085-56262007000100004</ext-link></mixed-citation></ref></ref-list></tp:taxon-treatment>
