# Supplementary material for: New records of bee flies (Diptera, Bombyliidae) from Cuatro Ciénegas, Coahuila, Mexico
Source: Zookeys. 2014 Jul 3;(422):49–85. doi: 10.3897/zookeys.422.7598 (PMC4109446; doi:10.3897/zookeys.422.7598)
Supplement: XML Treatment for Heterostylum croceum [file zookeys.422.7598-treatment7.xml]

<!DOCTYPE tp:taxon-treatment
  PUBLIC "-//TaxonX//DTD Taxonomic Treatment Publishing DTD v0 20100105//EN" "tax-treatment-NSO.dtd">
<tp:taxon-treatment xmlns:tp="http://www.plazi.org/taxpub"><tp:treatment-meta><kwd-group><label>Taxon classification</label><kwd><named-content content-type="kingdom">Animalia</named-content></kwd><kwd><named-content content-type="order">Diptera</named-content></kwd><kwd><named-content content-type="family">Bombyliidae</named-content></kwd></kwd-group><mixed-citation publication-type="journal"><person-group><name><surname>Ávalos-Hernández</surname><given-names>Omar</given-names></name><name><surname>Kits</surname><given-names>Joel</given-names></name><name><surname>Trujano-Ortega</surname><given-names>Marysol</given-names></name><name><surname>García-Vázquez</surname><given-names>Uri Omar</given-names></name><name><surname>Cano-Santana</surname><given-names>Zenón</given-names></name></person-group><article-title>New records of bee flies (Diptera, Bombyliidae) from Cuatro Ciénegas, Coahuila, Mexico</article-title><source>Zookeys</source><day>3</day><month>7</month><year>2014</year><volume>2014</volume><issue>422</issue><fpage>49</fpage><lpage>85</lpage><pub-id pub-id-type="doi">10.3897/zookeys.422.7598</pub-id></mixed-citation></tp:treatment-meta><tp:nomenclature><tp:taxon-name>
                            <tp:taxon-name-part taxon-name-part-type="genus">Heterostylum</tp:taxon-name-part>
                            <tp:taxon-name-part taxon-name-part-type="species">croceum</tp:taxon-name-part>
                        </tp:taxon-name><tp:taxon-authority>Painter, 1930</tp:taxon-authority><xref ref-type="fig" rid="F4">Figure 4</xref></tp:nomenclature><tp:treatment-sec sec-type="Material examined"><title>Material examined.</title><p>REE: Apr (1 F).</p></tp:treatment-sec><tp:treatment-sec sec-type="Known Nearctic records"><title>Known Nearctic records.</title><p>Mexico (Coahuila); USA (Colorado, Kansas, Missouri, New Mexico, Texas).</p></tp:treatment-sec><tp:treatment-sec sec-type="Comments"><title>Comments.</title><p><italic><tp:taxon-name>Heterostylum croceum</tp:taxon-name></italic> is recorded for the first time in Mexico; previously known from the southern-central United States. <xref ref-type="bibr" rid="B26">Hall and Evenhuis (1980)</xref> suggest that <italic><tp:taxon-name>Heterostylum croceum</tp:taxon-name></italic> may be related to <italic><tp:taxon-name>Heterostylum engelhardti</tp:taxon-name></italic> Painter, 1930 or even be a subspecies of that taxon, <italic><tp:taxon-name>Heterostylum croceum</tp:taxon-name></italic> is the eastern form and <italic><tp:taxon-name>Heterostylum engelhardti</tp:taxon-name></italic> the western form (Arizona, California, Texas, Utah) although both species are present in Texas. <xref ref-type="bibr" rid="B14">Cunha et al. (2007)</xref> comment that <italic><tp:taxon-name>Heterostylum engelhardti</tp:taxon-name></italic> can be distinguished by the presence of white to very pale yellow hair and brown-tipped hairs on the abdomen compared with the darker yellow hairs in <italic><tp:taxon-name>Heterostylum croceum</tp:taxon-name></italic>.</p><fig id="F4" position="float" orientation="portrait"><label>Figure 4.</label><caption><p><italic><tp:taxon-name>Heterostylum croceum</tp:taxon-name></italic>, female (CNIN 858) <bold>a</bold> dorsal view <bold>b</bold> lateral view. All scale bars: 3 mm.</p></caption><graphic xmlns:xlink="http://www.w3.org/1999/xlink" xlink:href="zookeys-422-049-g004.jpg" position="float" orientation="portrait" xlink:type="simple"/></fig></tp:treatment-sec><ref-list><ref id="B26"><mixed-citation xmlns:xlink="http://www.w3.org/1999/xlink" xlink:type="simple"><person-group><name name-style="western"><surname>Hall</surname><given-names>JC</given-names></name><name name-style="western"><surname>Evenhuis</surname><given-names>NL</given-names></name></person-group> (<year>1980</year>) <article-title>Bombyliidae.</article-title> In: <person-group><name name-style="western"><surname>Griffiths</surname><given-names>GCD</given-names></name></person-group> (<role>Ed</role>) <source>Flies of the Nearctic Region</source>. <publisher-name>E. Schweizerbart</publisher-name>, <publisher-loc>Stuttgart</publisher-loc>. <volume>Vol. V</volume>, <issue>pt. 13</issue>, <issue-part>no. 1</issue-part>, <fpage>1</fpage>–<lpage>96</lpage>. doi: <ext-link ext-link-type="doi" xlink:href="10.1163/187631283x00100" xlink:type="simple">10.1163/187631283x00100</ext-link></mixed-citation></ref><ref id="B14"><mixed-citation xmlns:xlink="http://www.w3.org/1999/xlink" xlink:type="simple"><person-group><name name-style="western"><surname>Cunha</surname><given-names>AM</given-names></name><name name-style="western"><surname>Lamas</surname><given-names>CJE</given-names></name><name name-style="western"><surname>Couri</surname><given-names>MS</given-names></name></person-group> (<year>2007</year>) <article-title>Revision of the New World bee fly genus <italic>Heterostylum</italic> Macquart (Diptera, Bombyliidae, Bombyliinae).</article-title><source>Revista Brasileira de Entomologia</source><volume>51</volume>: <fpage>12</fpage>–<lpage>22</lpage>. doi: <ext-link ext-link-type="doi" xlink:href="10.1590/s0085-56262007000100004" xlink:type="simple">10.1590/s0085-56262007000100004</ext-link></mixed-citation></ref></ref-list></tp:taxon-treatment>
