# Supplementary material for: New records of bee flies (Diptera, Bombyliidae) from Cuatro Ciénegas, Coahuila, Mexico
Source: Zookeys. 2014 Jul 3;(422):49–85. doi: 10.3897/zookeys.422.7598 (PMC4109446; doi:10.3897/zookeys.422.7598)
Supplement: XML Treatment for Lordotus [file zookeys.422.7598-treatment8.xml]

<!DOCTYPE tp:taxon-treatment
  PUBLIC "-//TaxonX//DTD Taxonomic Treatment Publishing DTD v0 20100105//EN" "tax-treatment-NSO.dtd">
<tp:taxon-treatment xmlns:tp="http://www.plazi.org/taxpub"><tp:treatment-meta><kwd-group><label>Taxon classification</label><kwd><named-content content-type="kingdom">Animalia</named-content></kwd><kwd><named-content content-type="order">Diptera</named-content></kwd><kwd><named-content content-type="family">Bombyliidae</named-content></kwd></kwd-group><mixed-citation publication-type="journal"><person-group><name><surname>Ávalos-Hernández</surname><given-names>Omar</given-names></name><name><surname>Kits</surname><given-names>Joel</given-names></name><name><surname>Trujano-Ortega</surname><given-names>Marysol</given-names></name><name><surname>García-Vázquez</surname><given-names>Uri Omar</given-names></name><name><surname>Cano-Santana</surname><given-names>Zenón</given-names></name></person-group><article-title>New records of bee flies (Diptera, Bombyliidae) from Cuatro Ciénegas, Coahuila, Mexico</article-title><source>Zookeys</source><day>3</day><month>7</month><year>2014</year><volume>2014</volume><issue>422</issue><fpage>49</fpage><lpage>85</lpage><pub-id pub-id-type="doi">10.3897/zookeys.422.7598</pub-id></mixed-citation></tp:treatment-meta><tp:nomenclature><label>Genus</label><tp:taxon-name>
                            <tp:taxon-name-part taxon-name-part-type="genus">Lordotus</tp:taxon-name-part>
                        </tp:taxon-name><tp:taxon-authority>Loew</tp:taxon-authority></tp:nomenclature><tp:treatment-sec sec-type="Remarks"><title>Remarks.</title><p>Most of the 29 species in this exclusively Nearctic genus are distributed in the southwest of the USA and north of Mexico, although eight species are present in the northwest of the USA (<!--PageBreak--><italic><tp:taxon-name>Lordotus apicula</tp:taxon-name></italic> Coquillet, 1887; <italic><tp:taxon-name>Lordotus bipartitus</tp:taxon-name></italic> Painter, 1940; <italic><tp:taxon-name>Lordotus diversus</tp:taxon-name></italic> Coquillett, 1891; <italic><tp:taxon-name>Lordotus gibbus</tp:taxon-name></italic> Loew, 1863; <italic><tp:taxon-name>Lordotus miscellus</tp:taxon-name></italic> Coquillett, 1887; <italic><tp:taxon-name>Lordotus pulchrissimus</tp:taxon-name></italic> Williston, 1893; <italic><tp:taxon-name>Lordotus striatus</tp:taxon-name></italic> Painter, 1940; <italic><tp:taxon-name>Lordotus zona</tp:taxon-name></italic> Coquillett, 1887). The three species present in Coahuila are also found in California; their distribution probably includes all northern states of Mexico. <xref ref-type="bibr" rid="B21">Hall (1954)</xref> and <xref ref-type="bibr" rid="B28">Hall and Evenhuis (1982)</xref> present reviews of the genus and keys to the species.</p></tp:treatment-sec><ref-list><ref id="B21"><mixed-citation xmlns:xlink="http://www.w3.org/1999/xlink" xlink:type="simple"><person-group><name name-style="western"><surname>Hall</surname><given-names>JC</given-names></name></person-group> (<year>1954</year>) <source>A revision of the genus <italic>Lordotus</italic> Loew in North America (Diptera: Bombyliidae).</source><publisher-name>University of California Press</publisher-name>, <publisher-loc>Berkley and Los Angeles</publisher-loc>, <size units="page">33 pp</size>.</mixed-citation></ref><ref id="B28"><mixed-citation xmlns:xlink="http://www.w3.org/1999/xlink" xlink:type="simple"><person-group><name name-style="western"><surname>Hall</surname><given-names>JC</given-names></name><name name-style="western"><surname>Evenhuis</surname><given-names>NL</given-names></name></person-group> (<year>1982</year>) <article-title>Bombyliidae.</article-title> In: <person-group><name name-style="western"><surname>Griffiths</surname><given-names>GCD</given-names></name></person-group> (<role>Ed</role>) <source>Flies of the Nearctic Region</source>. <publisher-name>E. Schweizerbart</publisher-name>, <publisher-loc>Stuttgart</publisher-loc>. <volume>Vol. V</volume>, <issue>pt. 13</issue>, <issue-part>no. 3</issue-part>, <fpage>185</fpage>–<lpage>280</lpage>. doi: <ext-link ext-link-type="doi" xlink:href="10.1163/187631283x00100" xlink:type="simple">10.1163/187631283x00100</ext-link></mixed-citation></ref></ref-list></tp:taxon-treatment>
