# Supplementary material for: New records of bee flies (Diptera, Bombyliidae) from Cuatro Ciénegas, Coahuila, Mexico
Source: Zookeys. 2014 Jul 3;(422):49–85. doi: 10.3897/zookeys.422.7598 (PMC4109446; doi:10.3897/zookeys.422.7598)
Supplement: XML Treatment for Anthrax [file zookeys.422.7598-treatment18.xml]

<!DOCTYPE tp:taxon-treatment
  PUBLIC "-//TaxonX//DTD Taxonomic Treatment Publishing DTD v0 20100105//EN" "tax-treatment-NSO.dtd">
<tp:taxon-treatment xmlns:tp="http://www.plazi.org/taxpub"><tp:treatment-meta><kwd-group><label>Taxon classification</label><kwd><named-content content-type="kingdom">Animalia</named-content></kwd><kwd><named-content content-type="order">Diptera</named-content></kwd><kwd><named-content content-type="family">Bombyliidae</named-content></kwd></kwd-group><mixed-citation publication-type="journal"><person-group><name><surname>Ávalos-Hernández</surname><given-names>Omar</given-names></name><name><surname>Kits</surname><given-names>Joel</given-names></name><name><surname>Trujano-Ortega</surname><given-names>Marysol</given-names></name><name><surname>García-Vázquez</surname><given-names>Uri Omar</given-names></name><name><surname>Cano-Santana</surname><given-names>Zenón</given-names></name></person-group><article-title>New records of bee flies (Diptera, Bombyliidae) from Cuatro Ciénegas, Coahuila, Mexico</article-title><source>Zookeys</source><day>3</day><month>7</month><year>2014</year><volume>2014</volume><issue>422</issue><fpage>49</fpage><lpage>85</lpage><pub-id pub-id-type="doi">10.3897/zookeys.422.7598</pub-id></mixed-citation></tp:treatment-meta><tp:nomenclature><label>Genus</label><tp:taxon-name>
                            <tp:taxon-name-part taxon-name-part-type="genus">Anthrax</tp:taxon-name-part>
                        </tp:taxon-name><tp:taxon-authority>Scopoli</tp:taxon-authority></tp:nomenclature><tp:treatment-sec sec-type="Remarks"><title>Remarks.</title><p>This is a diverse genus with 248 species worldwide. Two old but complete revisions of the genus, including distribution maps and keys, were made by <xref ref-type="bibr" rid="B42">Marston (1963</xref>, <xref ref-type="bibr" rid="B43">1970</xref>). Thanks to these <italic><tp:taxon-name>Anthrax</tp:taxon-name></italic> species can be easily identified. Some <italic><tp:taxon-name>Anthrax</tp:taxon-name></italic> species are widely distributed occupying two biogeographic regions. From the seven <italic><tp:taxon-name>Anthrax</tp:taxon-name></italic> species collected in this study in Coahuila, just <italic><tp:taxon-name>Anthrax cybele</tp:taxon-name></italic> (Coquillett, 1894) has a restricted distribution. The other six species are widespread across the Nearctic region. Two species of <italic><tp:taxon-name>Anthrax</tp:taxon-name></italic> are reported for the first time for Mexico.</p></tp:treatment-sec><ref-list><ref id="B42"><mixed-citation xmlns:xlink="http://www.w3.org/1999/xlink" xlink:type="simple"><person-group><name name-style="western"><surname>Marston</surname><given-names>N</given-names></name></person-group> (<year>1963</year>) <article-title>A revision of the Nearctic species of the <italic>albofasciatus</italic> group of the genus <italic>Anthrax</italic> Scopoli (Diptera: Bombyliidae).</article-title><source>Technical Bulletin of the Kansas State University Agricultural Experiment Station</source><volume>127</volume>: <fpage>1</fpage>–<lpage>79</lpage>.</mixed-citation></ref><ref id="B43"><mixed-citation xmlns:xlink="http://www.w3.org/1999/xlink" xlink:type="simple"><person-group><name name-style="western"><surname>Marston</surname><given-names>N</given-names></name></person-group> (<year>1970</year>) <source>Revision of New World species of <italic>Anthrax</italic> (Diptera: Bombyliidae), other than the <italic>Anthrax albofasciatus</italic> group.</source><publisher-name>Smithsonian Institution Press</publisher-name>, <publisher-loc>Washington, D.C.</publisher-loc>, <size units="page">149 pp</size>. doi: <ext-link ext-link-type="doi" xlink:href="10.5479/si.00810282.43" xlink:type="simple">10.5479/si.00810282.43</ext-link></mixed-citation></ref></ref-list></tp:taxon-treatment>
