# Supplementary material for: New records of bee flies (Diptera, Bombyliidae) from Cuatro Ciénegas, Coahuila, Mexico
Source: Zookeys. 2014 Jul 3;(422):49–85. doi: 10.3897/zookeys.422.7598 (PMC4109446; doi:10.3897/zookeys.422.7598)
Supplement: XML Treatment for Anthrax cybele [file zookeys.422.7598-treatment20.xml]

<!DOCTYPE tp:taxon-treatment
  PUBLIC "-//TaxonX//DTD Taxonomic Treatment Publishing DTD v0 20100105//EN" "tax-treatment-NSO.dtd">
<tp:taxon-treatment xmlns:tp="http://www.plazi.org/taxpub"><tp:treatment-meta><kwd-group><label>Taxon classification</label><kwd><named-content content-type="kingdom">Animalia</named-content></kwd><kwd><named-content content-type="order">Diptera</named-content></kwd><kwd><named-content content-type="family">Bombyliidae</named-content></kwd></kwd-group><mixed-citation publication-type="journal"><person-group><name><surname>Ávalos-Hernández</surname><given-names>Omar</given-names></name><name><surname>Kits</surname><given-names>Joel</given-names></name><name><surname>Trujano-Ortega</surname><given-names>Marysol</given-names></name><name><surname>García-Vázquez</surname><given-names>Uri Omar</given-names></name><name><surname>Cano-Santana</surname><given-names>Zenón</given-names></name></person-group><article-title>New records of bee flies (Diptera, Bombyliidae) from Cuatro Ciénegas, Coahuila, Mexico</article-title><source>Zookeys</source><day>3</day><month>7</month><year>2014</year><volume>2014</volume><issue>422</issue><fpage>49</fpage><lpage>85</lpage><pub-id pub-id-type="doi">10.3897/zookeys.422.7598</pub-id></mixed-citation></tp:treatment-meta><tp:nomenclature><tp:taxon-name>
                            <tp:taxon-name-part taxon-name-part-type="genus">Anthrax</tp:taxon-name-part>
                            <tp:taxon-name-part taxon-name-part-type="species">cybele</tp:taxon-name-part>
                        </tp:taxon-name><tp:taxon-authority>(Coquillett, 1894)</tp:taxon-authority><xref ref-type="fig" rid="F9">Figure 9b</xref></tp:nomenclature><tp:treatment-sec sec-type="Material examined"><title>Material examined.</title><p>ECA: Apr (2 F); EEO: Apr (1 M).</p></tp:treatment-sec><tp:treatment-sec sec-type="Known Nearctic records"><title>Known Nearctic records.</title><p>Mexico (Coahuila); USA (Arizona, California).</p></tp:treatment-sec><tp:treatment-sec sec-type="Comments"><title>Comments.</title><p>This is a rare species flying in April. Its distribution is disjunct so far, present in the southwest of the USA and northeast of Mexico. It is probably also found in New Mexico and Texas in the USA and Sonora and Chihuahua in Mexico.</p></tp:treatment-sec><tp:treatment-sec><!--Section generated to contain objects referenced in tp:taxon-treatment.--><fig id="F9" position="float" orientation="portrait"><label>Figure 9.</label><caption><p><italic><tp:taxon-name>Anthrax</tp:taxon-name></italic> part I. <bold>a</bold> <italic><tp:taxon-name>Anthrax atriplex</tp:taxon-name></italic>, male (CNIN 1098) dorsal view <bold>b</bold> <italic><tp:taxon-name>Anthrax cybele</tp:taxon-name></italic>, male (CNIN 1087) dorsal view <bold>c</bold> <italic><tp:taxon-name>Anthrax georgicus</tp:taxon-name></italic>, female (CNIN 1071) dorsal view <bold>d</bold> <italic><tp:taxon-name>Anthrax irroratus</tp:taxon-name></italic>, male (CNIN 1027) dorsal view. All scale bars: 3 mm.</p></caption><graphic xmlns:xlink="http://www.w3.org/1999/xlink" xlink:href="zookeys-422-049-g009.jpg" position="float" orientation="portrait" xlink:type="simple"/></fig></tp:treatment-sec></tp:taxon-treatment>
