# Supplementary material for: New records of bee flies (Diptera, Bombyliidae) from Cuatro Ciénegas, Coahuila, Mexico
Source: Zookeys. 2014 Jul 3;(422):49–85. doi: 10.3897/zookeys.422.7598 (PMC4109446; doi:10.3897/zookeys.422.7598)
Supplement: XML Treatment for Anthrax georgicus [file zookeys.422.7598-treatment21.xml]

<!DOCTYPE tp:taxon-treatment
  PUBLIC "-//TaxonX//DTD Taxonomic Treatment Publishing DTD v0 20100105//EN" "tax-treatment-NSO.dtd">
<tp:taxon-treatment xmlns:tp="http://www.plazi.org/taxpub"><tp:treatment-meta><kwd-group><label>Taxon classification</label><kwd><named-content content-type="kingdom">Animalia</named-content></kwd><kwd><named-content content-type="order">Diptera</named-content></kwd><kwd><named-content content-type="family">Bombyliidae</named-content></kwd></kwd-group><mixed-citation publication-type="journal"><person-group><name><surname>Ávalos-Hernández</surname><given-names>Omar</given-names></name><name><surname>Kits</surname><given-names>Joel</given-names></name><name><surname>Trujano-Ortega</surname><given-names>Marysol</given-names></name><name><surname>García-Vázquez</surname><given-names>Uri Omar</given-names></name><name><surname>Cano-Santana</surname><given-names>Zenón</given-names></name></person-group><article-title>New records of bee flies (Diptera, Bombyliidae) from Cuatro Ciénegas, Coahuila, Mexico</article-title><source>Zookeys</source><day>3</day><month>7</month><year>2014</year><volume>2014</volume><issue>422</issue><fpage>49</fpage><lpage>85</lpage><pub-id pub-id-type="doi">10.3897/zookeys.422.7598</pub-id></mixed-citation></tp:treatment-meta><tp:nomenclature><tp:taxon-name>
                            <tp:taxon-name-part taxon-name-part-type="genus">Anthrax</tp:taxon-name-part>
                            <tp:taxon-name-part taxon-name-part-type="species">georgicus</tp:taxon-name-part>
                        </tp:taxon-name><tp:taxon-authority>Macquart, 1834</tp:taxon-authority><xref ref-type="fig" rid="F9">Figure 9c</xref></tp:nomenclature><tp:treatment-sec sec-type="Material examined"><title>Material examined.</title><p>EAM: Mar (1 F), Apr (1 M), Jun (1 F, 2 M), Jul (2 F), Sep (2 M); ROR: Apr (1 F), Sep (1 M); RPA: Mar (1 M), Apr (1 F, 1 M), Jul (2 F, 1 M), Sep (6 F, 3 M), Oct (6 F, 3 M).</p></tp:treatment-sec><tp:treatment-sec sec-type="Known Nearctic records"><title>Known Nearctic records.</title><p>Canada (Alberta, British Columbia, Manitoba, Northwest Territory, Ontario, Quebec, Saskatchewan); Mexico (Coahuila, Guerrero, Michoacán de Ocampo, Morelos, Nuevo León, Puebla, Sonora, Veracruz); USA (Arizona, Arkansas, California, Colorado, Connecticut, Delaware, District of Columbia, Florida, Georgia, Idaho, Illinois, Iowa, Kansas, Kentucky, Maryland, Massachusetts, Michigan, Minnesota, Missouri, Montana, Nebraska, Nevada, New Hampshire, New Jersey, New Mexico, New York, North Carolina, Ohio, Oklahoma, Oregon, Pennsylvania, Tennessee, Texas, Utah, Vermont, Virginia, Washington, West Virginia, Wisconsin, Wyoming).</p></tp:treatment-sec><tp:treatment-sec sec-type="Comments"><title>Comments.</title><p>The range of <italic><tp:taxon-name>Anthrax georgicus</tp:taxon-name></italic> includes all North America and Central America (Nicaragua, Costa Rica) covering a wide diversity of habitats and environmental conditions. Common in the rainy season and present in the dry season (March), this species is probably present in most if not all states of Mexico, but has only been collected in eight of them.</p></tp:treatment-sec><tp:treatment-sec><!--Section generated to contain objects referenced in tp:taxon-treatment.--><fig id="F9" position="float" orientation="portrait"><label>Figure 9.</label><caption><p><italic><tp:taxon-name>Anthrax</tp:taxon-name></italic> part I. <bold>a</bold> <italic><tp:taxon-name>Anthrax atriplex</tp:taxon-name></italic>, male (CNIN 1098) dorsal view <bold>b</bold> <italic><tp:taxon-name>Anthrax cybele</tp:taxon-name></italic>, male (CNIN 1087) dorsal view <bold>c</bold> <italic><tp:taxon-name>Anthrax georgicus</tp:taxon-name></italic>, female (CNIN 1071) dorsal view <bold>d</bold> <italic><tp:taxon-name>Anthrax irroratus</tp:taxon-name></italic>, male (CNIN 1027) dorsal view. All scale bars: 3 mm.</p></caption><graphic xmlns:xlink="http://www.w3.org/1999/xlink" xlink:href="zookeys-422-049-g009.jpg" position="float" orientation="portrait" xlink:type="simple"/></fig></tp:treatment-sec></tp:taxon-treatment>
