# Supplementary material for: New records of bee flies (Diptera, Bombyliidae) from Cuatro Ciénegas, Coahuila, Mexico
Source: Zookeys. 2014 Jul 3;(422):49–85. doi: 10.3897/zookeys.422.7598 (PMC4109446; doi:10.3897/zookeys.422.7598)
Supplement: XML Treatment for Anthrax irroratus [file zookeys.422.7598-treatment22.xml]

<!DOCTYPE tp:taxon-treatment
  PUBLIC "-//TaxonX//DTD Taxonomic Treatment Publishing DTD v0 20100105//EN" "tax-treatment-NSO.dtd">
<tp:taxon-treatment xmlns:tp="http://www.plazi.org/taxpub"><tp:treatment-meta><kwd-group><label>Taxon classification</label><kwd><named-content content-type="kingdom">Animalia</named-content></kwd><kwd><named-content content-type="order">Diptera</named-content></kwd><kwd><named-content content-type="family">Bombyliidae</named-content></kwd></kwd-group><mixed-citation publication-type="journal"><person-group><name><surname>Ávalos-Hernández</surname><given-names>Omar</given-names></name><name><surname>Kits</surname><given-names>Joel</given-names></name><name><surname>Trujano-Ortega</surname><given-names>Marysol</given-names></name><name><surname>García-Vázquez</surname><given-names>Uri Omar</given-names></name><name><surname>Cano-Santana</surname><given-names>Zenón</given-names></name></person-group><article-title>New records of bee flies (Diptera, Bombyliidae) from Cuatro Ciénegas, Coahuila, Mexico</article-title><source>Zookeys</source><day>3</day><month>7</month><year>2014</year><volume>2014</volume><issue>422</issue><fpage>49</fpage><lpage>85</lpage><pub-id pub-id-type="doi">10.3897/zookeys.422.7598</pub-id></mixed-citation></tp:treatment-meta><tp:nomenclature><tp:taxon-name>
                            <tp:taxon-name-part taxon-name-part-type="genus">Anthrax</tp:taxon-name-part>
                            <tp:taxon-name-part taxon-name-part-type="species">irroratus</tp:taxon-name-part>
                        </tp:taxon-name><tp:taxon-authority>Say, 1823</tp:taxon-authority><xref ref-type="fig" rid="F9">Figure 9d</xref></tp:nomenclature><tp:treatment-sec sec-type="Material examined"><title>Material examined.</title><p>EAM: Apr (1 M), Aug (2 M), Oct (1 M); ECA: Apr (1 F), May (1 F, 1 M); EEO: Apr (2 F), Jul (4 F), Aug (1 M); REC: Apr (3 F, 10 M), Aug (1 M); REE: Aug (1 M); RLC: Jul (6 F, 10 M); ROR: Feb (1 M), Aug (5 M), Sep (1 M); RPA: Apr (1 M), Aug (2 M).</p><!--PageBreak--></tp:treatment-sec><tp:treatment-sec sec-type="Known Nearctic records"><title>Known Nearctic records.</title><p>Canada (Alberta, British Columbia, Manitoba, Northwest Territory, Nova Scotia, Ontario, Quebec, Saskatchewan); Mexico (Baja California, Baja California Sur, Coahuila, Colima, Guerrero, Michoacán, Morelos, Nayarit, Puebla, San Luis Potosí, Sinaloa, Sonora, Veracruz, Zacatecas); USA (Alaska, Arizona, Arkansas, California, Colorado, Connecticut, Idaho, Illinois, Indiana, Kansas, Maryland, Massachusetts, Michigan, Missouri, Montana, Nebraska, Nevada, New Hampshire, New Jersey, New Mexico, New York, Oregon, Pennsylvania, Tennessee, Texas, Utah, Virginia, West Virginia, Wyoming).</p></tp:treatment-sec><tp:treatment-sec sec-type="Known hosts"><title>Known hosts.</title><p><italic><tp:taxon-name>Megachile gentilis</tp:taxon-name></italic> Cresson (<tp:taxon-name>Megachilidae</tp:taxon-name>); <italic><tp:taxon-name>Megachile mendica</tp:taxon-name></italic> Cresson (<tp:taxon-name>Megachilidae</tp:taxon-name>); <italic><tp:taxon-name>Dianthidium heterulkei fraternum</tp:taxon-name></italic> Timberlake (<tp:taxon-name>Megachilidae</tp:taxon-name>); <italic><tp:taxon-name>Aschmendiella bucconis denticulata</tp:taxon-name></italic> Cresson (<tp:taxon-name>Megachilidae</tp:taxon-name>); <italic><tp:taxon-name>Hylaeus asininus</tp:taxon-name></italic> Cockrell and Casad (<tp:taxon-name>Colletidae</tp:taxon-name>). <xref ref-type="bibr" rid="B67">Scott and Strickler (1992)</xref> also reared <italic><tp:taxon-name>Anthrax irroratus</tp:taxon-name></italic> from <italic><tp:taxon-name>Megachile relativa</tp:taxon-name></italic> Cresson (<tp:taxon-name>Megachilidae</tp:taxon-name>) and <italic><tp:taxon-name>Megachile inermis</tp:taxon-name></italic> Provancher (<tp:taxon-name>Megachilidae</tp:taxon-name>).</p></tp:treatment-sec><tp:treatment-sec sec-type="Comments"><title>Comments.</title><p><italic><tp:taxon-name>Anthrax irroratus</tp:taxon-name></italic>, like <italic><tp:taxon-name>Anthrax georgicus</tp:taxon-name></italic> (above), is present in all of North America and reaches Central America and Caribbean islands (Honduras, Puerto Rico). More abundant than its congener, this species has been collected in 15 states in Mexico (including Oaxaca of the Neotropical region not listed above) and all regions of the USA. <italic><tp:taxon-name>Anthrax irroratus</tp:taxon-name></italic> should be collected in any systematic, long term <tp:taxon-name>Bombyliidae</tp:taxon-name> sample in Mexico and the USA.</p></tp:treatment-sec><tp:treatment-sec><!--Section generated to contain objects referenced in tp:taxon-treatment.--><fig id="F9" position="float" orientation="portrait"><label>Figure 9.</label><caption><p><italic><tp:taxon-name>Anthrax</tp:taxon-name></italic> part I. <bold>a</bold> <italic><tp:taxon-name>Anthrax atriplex</tp:taxon-name></italic>, male (CNIN 1098) dorsal view <bold>b</bold> <italic><tp:taxon-name>Anthrax cybele</tp:taxon-name></italic>, male (CNIN 1087) dorsal view <bold>c</bold> <italic><tp:taxon-name>Anthrax georgicus</tp:taxon-name></italic>, female (CNIN 1071) dorsal view <bold>d</bold> <italic><tp:taxon-name>Anthrax irroratus</tp:taxon-name></italic>, male (CNIN 1027) dorsal view. All scale bars: 3 mm.</p></caption><graphic xmlns:xlink="http://www.w3.org/1999/xlink" xlink:href="zookeys-422-049-g009.jpg" position="float" orientation="portrait" xlink:type="simple"/></fig></tp:treatment-sec><ref-list><ref id="B67"><mixed-citation xmlns:xlink="http://www.w3.org/1999/xlink" xlink:type="simple"><person-group><name name-style="western"><surname>Scott</surname><given-names>VL</given-names></name><name name-style="western"><surname>Strickler</surname><given-names>K</given-names></name></person-group> (<year>1992</year>) <article-title>New host records for two species of <italic>Anthrax</italic> (Diptera: Bombyliidae).</article-title><source>Journal of the Kansas Entomological Society</source><volume>65</volume>: <fpage>393</fpage>–<lpage>402</lpage>. <ext-link ext-link-type="uri" xlink:href="http://www.jstor.org/stable/25085388" xlink:type="simple">http://www.jstor.org/stable/25085388</ext-link></mixed-citation></ref></ref-list></tp:taxon-treatment>
