# Supplementary material for: New records of bee flies (Diptera, Bombyliidae) from Cuatro Ciénegas, Coahuila, Mexico
Source: Zookeys. 2014 Jul 3;(422):49–85. doi: 10.3897/zookeys.422.7598 (PMC4109446; doi:10.3897/zookeys.422.7598)
Supplement: XML Treatment for Anthrax oedipus [file zookeys.422.7598-treatment23.xml]

<!DOCTYPE tp:taxon-treatment
  PUBLIC "-//TaxonX//DTD Taxonomic Treatment Publishing DTD v0 20100105//EN" "tax-treatment-NSO.dtd">
<tp:taxon-treatment xmlns:tp="http://www.plazi.org/taxpub"><tp:treatment-meta><kwd-group><label>Taxon classification</label><kwd><named-content content-type="kingdom">Animalia</named-content></kwd><kwd><named-content content-type="order">Diptera</named-content></kwd><kwd><named-content content-type="family">Bombyliidae</named-content></kwd></kwd-group><mixed-citation publication-type="journal"><person-group><name><surname>Ávalos-Hernández</surname><given-names>Omar</given-names></name><name><surname>Kits</surname><given-names>Joel</given-names></name><name><surname>Trujano-Ortega</surname><given-names>Marysol</given-names></name><name><surname>García-Vázquez</surname><given-names>Uri Omar</given-names></name><name><surname>Cano-Santana</surname><given-names>Zenón</given-names></name></person-group><article-title>New records of bee flies (Diptera, Bombyliidae) from Cuatro Ciénegas, Coahuila, Mexico</article-title><source>Zookeys</source><day>3</day><month>7</month><year>2014</year><volume>2014</volume><issue>422</issue><fpage>49</fpage><lpage>85</lpage><pub-id pub-id-type="doi">10.3897/zookeys.422.7598</pub-id></mixed-citation></tp:treatment-meta><tp:nomenclature><tp:taxon-name>
                            <tp:taxon-name-part taxon-name-part-type="genus">Anthrax</tp:taxon-name-part>
                            <tp:taxon-name-part taxon-name-part-type="species">oedipus</tp:taxon-name-part>
                        </tp:taxon-name><tp:taxon-authority>Fabricius, 1805</tp:taxon-authority><xref ref-type="fig" rid="F10">Figure 10a</xref></tp:nomenclature><tp:treatment-sec sec-type="Material examined"><title>Material examined.</title><p>ECA: Apr (1 F, 1 M), Jul (1 F); EEO: Apr (2 F, 1 M), May (1 F, 4 M), Jul (1 M); REC: Apr (1 F); REE: Apr (2 M); RLC: Jul (2 F, 4 M), Sep (1 F); RPA: Apr (1 M), Aug (1 M).</p></tp:treatment-sec><tp:treatment-sec sec-type="Known Nearctic records"><title>Known Nearctic records.</title><p>Mexico (Baja California, Coahuila, Nayarit, Morelos, Sinaloa, Sonora); USA (Nevada, Texas).</p></tp:treatment-sec><tp:treatment-sec sec-type="Comments"><title>Comments.</title><p>Apparently closely related to <italic><tp:taxon-name>Anthrax irroratus</tp:taxon-name></italic>, <italic><tp:taxon-name>Anthrax oedipus</tp:taxon-name></italic> has a narrow distribution in the Nearctic region but is widely distributed in all South America. In the USA it has been collected only in two southern states, while it occurs in most of the northern states of Mexico and one central state (Morelos); it may be present in most areas from Texas to Argentina.</p><fig id="F10" position="float" orientation="portrait"><label>Figure 10.</label><caption><p><italic><tp:taxon-name>Anthrax</tp:taxon-name></italic> part II. <bold>a</bold> <italic><tp:taxon-name>Anthrax oedipus</tp:taxon-name></italic>, female (CNIN 1055) dorsal view <bold>b</bold> <italic><tp:taxon-name>Anthrax pauper</tp:taxon-name></italic>, female (CNIN 1085) dorsal view <bold>c</bold> <italic><tp:taxon-name>Anthrax seriepunctatus</tp:taxon-name></italic>, female (CNIN 1089) dorsal view. All scale bars: 3 mm.</p></caption><graphic xmlns:xlink="http://www.w3.org/1999/xlink" xlink:href="zookeys-422-049-g010.jpg" position="float" orientation="portrait" xlink:type="simple"/></fig></tp:treatment-sec></tp:taxon-treatment>
