# Supplementary material for: New records of bee flies (Diptera, Bombyliidae) from Cuatro Ciénegas, Coahuila, Mexico
Source: Zookeys. 2014 Jul 3;(422):49–85. doi: 10.3897/zookeys.422.7598 (PMC4109446; doi:10.3897/zookeys.422.7598)
Supplement: XML Treatment for Anthrax pauper [file zookeys.422.7598-treatment24.xml]

<!DOCTYPE tp:taxon-treatment
  PUBLIC "-//TaxonX//DTD Taxonomic Treatment Publishing DTD v0 20100105//EN" "tax-treatment-NSO.dtd">
<tp:taxon-treatment xmlns:tp="http://www.plazi.org/taxpub"><tp:treatment-meta><kwd-group><label>Taxon classification</label><kwd><named-content content-type="kingdom">Animalia</named-content></kwd><kwd><named-content content-type="order">Diptera</named-content></kwd><kwd><named-content content-type="family">Bombyliidae</named-content></kwd></kwd-group><mixed-citation publication-type="journal"><person-group><name><surname>Ávalos-Hernández</surname><given-names>Omar</given-names></name><name><surname>Kits</surname><given-names>Joel</given-names></name><name><surname>Trujano-Ortega</surname><given-names>Marysol</given-names></name><name><surname>García-Vázquez</surname><given-names>Uri Omar</given-names></name><name><surname>Cano-Santana</surname><given-names>Zenón</given-names></name></person-group><article-title>New records of bee flies (Diptera, Bombyliidae) from Cuatro Ciénegas, Coahuila, Mexico</article-title><source>Zookeys</source><day>3</day><month>7</month><year>2014</year><volume>2014</volume><issue>422</issue><fpage>49</fpage><lpage>85</lpage><pub-id pub-id-type="doi">10.3897/zookeys.422.7598</pub-id></mixed-citation></tp:treatment-meta><tp:nomenclature><tp:taxon-name>
                            <tp:taxon-name-part taxon-name-part-type="genus">Anthrax</tp:taxon-name-part>
                            <tp:taxon-name-part taxon-name-part-type="species">pauper</tp:taxon-name-part>
                        </tp:taxon-name><tp:taxon-authority>(Loew, 1869)</tp:taxon-authority><xref ref-type="fig" rid="F10">Figure 10b</xref></tp:nomenclature><tp:treatment-sec sec-type="Material examined"><title>Material examined.</title><p>CHU: Apr (1 F, 1 M).</p></tp:treatment-sec><tp:treatment-sec sec-type="Known Nearctic records"><title>Known Nearctic records.</title><p>Canada (Ontario); Mexico (Coahuila); USA (Alabama, Colorado, Illinois, Indiana, Kansas, Maryland, Massachusetts, Michigan, Nebraska, New Jersey, New Mexico, New York, Oklahoma, Pennsylvania, Texas, Utah, Vermont, Virginia, Wisconsin).</p><!--PageBreak--></tp:treatment-sec><tp:treatment-sec sec-type="Comments"><title>Comments.</title><p>With just two specimens collected, <italic><tp:taxon-name>Anthrax pauper</tp:taxon-name></italic> appears to be a rare species in this region. This population is the most southern recorded of this species, mostly present in the center and east of the USA. Presumably adapted to colder climates, it is no coincidence that it was collected in the most elevated site sampled.</p></tp:treatment-sec><tp:treatment-sec><!--Section generated to contain objects referenced in tp:taxon-treatment.--><fig id="F10" position="float" orientation="portrait"><label>Figure 10.</label><caption><p><italic><tp:taxon-name>Anthrax</tp:taxon-name></italic> part II. <bold>a</bold> <italic><tp:taxon-name>Anthrax oedipus</tp:taxon-name></italic>, female (CNIN 1055) dorsal view <bold>b</bold> <italic><tp:taxon-name>Anthrax pauper</tp:taxon-name></italic>, female (CNIN 1085) dorsal view <bold>c</bold> <italic><tp:taxon-name>Anthrax seriepunctatus</tp:taxon-name></italic>, female (CNIN 1089) dorsal view. All scale bars: 3 mm.</p></caption><graphic xmlns:xlink="http://www.w3.org/1999/xlink" xlink:href="zookeys-422-049-g010.jpg" position="float" orientation="portrait" xlink:type="simple"/></fig></tp:treatment-sec></tp:taxon-treatment>
