# Supplementary material for: New records of bee flies (Diptera, Bombyliidae) from Cuatro Ciénegas, Coahuila, Mexico
Source: Zookeys. 2014 Jul 3;(422):49–85. doi: 10.3897/zookeys.422.7598 (PMC4109446; doi:10.3897/zookeys.422.7598)
Supplement: XML Treatment for Hemipenthes [file zookeys.422.7598-treatment28.xml]

<!DOCTYPE tp:taxon-treatment
  PUBLIC "-//TaxonX//DTD Taxonomic Treatment Publishing DTD v0 20100105//EN" "tax-treatment-NSO.dtd">
<tp:taxon-treatment xmlns:tp="http://www.plazi.org/taxpub"><tp:treatment-meta><kwd-group><label>Taxon classification</label><kwd><named-content content-type="kingdom">Animalia</named-content></kwd><kwd><named-content content-type="order">Diptera</named-content></kwd><kwd><named-content content-type="family">Bombyliidae</named-content></kwd></kwd-group><mixed-citation publication-type="journal"><person-group><name><surname>Ávalos-Hernández</surname><given-names>Omar</given-names></name><name><surname>Kits</surname><given-names>Joel</given-names></name><name><surname>Trujano-Ortega</surname><given-names>Marysol</given-names></name><name><surname>García-Vázquez</surname><given-names>Uri Omar</given-names></name><name><surname>Cano-Santana</surname><given-names>Zenón</given-names></name></person-group><article-title>New records of bee flies (Diptera, Bombyliidae) from Cuatro Ciénegas, Coahuila, Mexico</article-title><source>Zookeys</source><day>3</day><month>7</month><year>2014</year><volume>2014</volume><issue>422</issue><fpage>49</fpage><lpage>85</lpage><pub-id pub-id-type="doi">10.3897/zookeys.422.7598</pub-id></mixed-citation></tp:treatment-meta><tp:nomenclature><label>Genus</label><tp:taxon-name>
                            <tp:taxon-name-part taxon-name-part-type="genus">Hemipenthes</tp:taxon-name-part>
                        </tp:taxon-name><tp:taxon-authority>Loew</tp:taxon-authority></tp:nomenclature><tp:treatment-sec sec-type="Remarks"><title>Remarks.</title><p><italic><tp:taxon-name>Hemipenthes</tp:taxon-name></italic> is equally diverse in the Nearctic (29 species), Neotropical (26 species) and Palearctic (37 species) regions, with just six species in the Oriental region and one in the Afrotropical region. Four species of this genus were collected in Coahuila. All of these have broad distributions but apparently from poor sampling because records are not continuous, especially in Mexico. <xref ref-type="bibr" rid="B2">Ávalos-Hernández (2009)</xref> recently published a revision of <italic><tp:taxon-name>Hemipenthes</tp:taxon-name></italic>, with a key for Nearctic species.</p></tp:treatment-sec><ref-list><ref id="B2"><mixed-citation xmlns:xlink="http://www.w3.org/1999/xlink" xlink:type="simple"><person-group><name name-style="western"><surname>Ávalos-Hernández</surname><given-names>O</given-names></name></person-group> (<year>2009</year>) <article-title>A review of the North American species of <italic>Hemipenthes</italic> Loew, 1869 (Diptera: Bombyliidae).</article-title><source>Zootaxa</source><volume>2074</volume>: <fpage>1</fpage>–<lpage>49</lpage>. <ext-link ext-link-type="uri" xlink:href="http://www.mapress.com/zootaxa/2009/f/z02074p049f.pdf" xlink:type="simple">http://www.mapress.com/zootaxa/2009/f/z02074p049f.pdf</ext-link></mixed-citation></ref></ref-list></tp:taxon-treatment>
