# Supplementary material for: New records of bee flies (Diptera, Bombyliidae) from Cuatro Ciénegas, Coahuila, Mexico
Source: Zookeys. 2014 Jul 3;(422):49–85. doi: 10.3897/zookeys.422.7598 (PMC4109446; doi:10.3897/zookeys.422.7598)
Supplement: XML Treatment for Hemipenthes jaennickeana [file zookeys.422.7598-treatment29.xml]

<!DOCTYPE tp:taxon-treatment
  PUBLIC "-//TaxonX//DTD Taxonomic Treatment Publishing DTD v0 20100105//EN" "tax-treatment-NSO.dtd">
<tp:taxon-treatment xmlns:tp="http://www.plazi.org/taxpub"><tp:treatment-meta><kwd-group><label>Taxon classification</label><kwd><named-content content-type="kingdom">Animalia</named-content></kwd><kwd><named-content content-type="order">Diptera</named-content></kwd><kwd><named-content content-type="family">Bombyliidae</named-content></kwd></kwd-group><mixed-citation publication-type="journal"><person-group><name><surname>Ávalos-Hernández</surname><given-names>Omar</given-names></name><name><surname>Kits</surname><given-names>Joel</given-names></name><name><surname>Trujano-Ortega</surname><given-names>Marysol</given-names></name><name><surname>García-Vázquez</surname><given-names>Uri Omar</given-names></name><name><surname>Cano-Santana</surname><given-names>Zenón</given-names></name></person-group><article-title>New records of bee flies (Diptera, Bombyliidae) from Cuatro Ciénegas, Coahuila, Mexico</article-title><source>Zookeys</source><day>3</day><month>7</month><year>2014</year><volume>2014</volume><issue>422</issue><fpage>49</fpage><lpage>85</lpage><pub-id pub-id-type="doi">10.3897/zookeys.422.7598</pub-id></mixed-citation></tp:treatment-meta><tp:nomenclature><tp:taxon-name>
                            <tp:taxon-name-part taxon-name-part-type="genus">Hemipenthes</tp:taxon-name-part>
                            <tp:taxon-name-part taxon-name-part-type="species">jaennickeana</tp:taxon-name-part>
                        </tp:taxon-name><tp:taxon-authority>(Osten Sacken, 1886a)</tp:taxon-authority><xref ref-type="fig" rid="F12">Figure 12a</xref></tp:nomenclature><tp:treatment-sec sec-type="Material examined"><title>Material examined.</title><p>REC: Apr (18 F), Aug (4 F); REE: Feb (3 F); RLC: Mar (7 F), Jul (23 F, 3 M), Sep (3 F).</p></tp:treatment-sec><tp:treatment-sec sec-type="Known Nearctic records"><title>Known Nearctic records.</title><p>Mexico (Coahuila, Morelos, Sonora); USA (Arizona, California, Colorado, Idaho, Montana, Nevada, New Mexico, Oregon, Texas, Utah).</p></tp:treatment-sec><tp:treatment-sec sec-type="Comments"><title>Comments.</title><p>Present mainly in the Pacific coast states of the USA and Mexico, from Oregon as far as Morelos in the center of Mexico. This record is the most eastern record in Mexico.</p><fig id="F12" position="float" orientation="portrait"><label>Figure 12.</label><caption><p><italic><tp:taxon-name>Hemipenthes</tp:taxon-name></italic>. <bold>a</bold> <italic><tp:taxon-name>Hemipenthes jaennickeana</tp:taxon-name></italic>, female (CNIN 1137) dorsal view <bold>b</bold> <italic><tp:taxon-name>Hemipenthes lepidota</tp:taxon-name></italic>, female (CNIN 200) dorsal view <bold>c</bold> <italic><tp:taxon-name>Hemipenthes scylla</tp:taxon-name></italic>, male (CNIN 725) dorsal view <bold>d</bold> <italic><tp:taxon-name>Hemipenthes sinuosa</tp:taxon-name></italic>, female (CNIN 1134) dorsal view. All scale bars: 3 mm.</p></caption><graphic xmlns:xlink="http://www.w3.org/1999/xlink" xlink:href="zookeys-422-049-g012.jpg" position="float" orientation="portrait" xlink:type="simple"/></fig><!--PageBreak--><!--PageBreak--></tp:treatment-sec></tp:taxon-treatment>
