# Supplementary material for: New records of bee flies (Diptera, Bombyliidae) from Cuatro Ciénegas, Coahuila, Mexico
Source: Zookeys. 2014 Jul 3;(422):49–85. doi: 10.3897/zookeys.422.7598 (PMC4109446; doi:10.3897/zookeys.422.7598)
Supplement: XML Treatment for Hemipenthes lepidota [file zookeys.422.7598-treatment30.xml]

<!DOCTYPE tp:taxon-treatment
  PUBLIC "-//TaxonX//DTD Taxonomic Treatment Publishing DTD v0 20100105//EN" "tax-treatment-NSO.dtd">
<tp:taxon-treatment xmlns:tp="http://www.plazi.org/taxpub"><tp:treatment-meta><kwd-group><label>Taxon classification</label><kwd><named-content content-type="kingdom">Animalia</named-content></kwd><kwd><named-content content-type="order">Diptera</named-content></kwd><kwd><named-content content-type="family">Bombyliidae</named-content></kwd></kwd-group><mixed-citation publication-type="journal"><person-group><name><surname>Ávalos-Hernández</surname><given-names>Omar</given-names></name><name><surname>Kits</surname><given-names>Joel</given-names></name><name><surname>Trujano-Ortega</surname><given-names>Marysol</given-names></name><name><surname>García-Vázquez</surname><given-names>Uri Omar</given-names></name><name><surname>Cano-Santana</surname><given-names>Zenón</given-names></name></person-group><article-title>New records of bee flies (Diptera, Bombyliidae) from Cuatro Ciénegas, Coahuila, Mexico</article-title><source>Zookeys</source><day>3</day><month>7</month><year>2014</year><volume>2014</volume><issue>422</issue><fpage>49</fpage><lpage>85</lpage><pub-id pub-id-type="doi">10.3897/zookeys.422.7598</pub-id></mixed-citation></tp:treatment-meta><tp:nomenclature><tp:taxon-name>
                            <tp:taxon-name-part taxon-name-part-type="genus">Hemipenthes</tp:taxon-name-part>
                            <tp:taxon-name-part taxon-name-part-type="species">lepidota</tp:taxon-name-part>
                        </tp:taxon-name><tp:taxon-authority>(Osten Sacken, 1886b)</tp:taxon-authority><xref ref-type="fig" rid="F12">Figure 12b</xref></tp:nomenclature><tp:treatment-sec sec-type="Material examined"><title>Material examined.</title><p>EAM: Apr (1 M), Aug (1 F); CHU: Apr (1 F, 3 M), Aug (1 M); EEO: Jul (1 F, 4 M), Aug (1 F); REC: (1 M); REE: Apr (11 F, 2 M), Aug (1 F); RLC: Jun (1 F), Jul (3 F); RPA: Apr (1 F), Sep (4 F), Oct (2 F).</p></tp:treatment-sec><tp:treatment-sec sec-type="Known Nearctic records"><title>Known Nearctic records.</title><p>Canada (Alberta); Mexico (Baja California, Baja California Sur, Coahuila, Chihuahua, Guerrero, Morelos, Puebla, San Luis Potosí, Sonora, Tamaulipas); USA (Arizona, California, Colorado, Idaho, Louisiana, Nevada).</p></tp:treatment-sec><tp:treatment-sec sec-type="Comments"><title>Comments.</title><p>This species is abundant in the rainy season in most of the Nearctic region but has not been collected in many states of Mexico or the USA where it probably is present.</p></tp:treatment-sec><tp:treatment-sec><!--Section generated to contain objects referenced in tp:taxon-treatment.--><fig id="F12" position="float" orientation="portrait"><label>Figure 12.</label><caption><p><italic><tp:taxon-name>Hemipenthes</tp:taxon-name></italic>. <bold>a</bold> <italic><tp:taxon-name>Hemipenthes jaennickeana</tp:taxon-name></italic>, female (CNIN 1137) dorsal view <bold>b</bold> <italic><tp:taxon-name>Hemipenthes lepidota</tp:taxon-name></italic>, female (CNIN 200) dorsal view <bold>c</bold> <italic><tp:taxon-name>Hemipenthes scylla</tp:taxon-name></italic>, male (CNIN 725) dorsal view <bold>d</bold> <italic><tp:taxon-name>Hemipenthes sinuosa</tp:taxon-name></italic>, female (CNIN 1134) dorsal view. All scale bars: 3 mm.</p></caption><graphic xmlns:xlink="http://www.w3.org/1999/xlink" xlink:href="zookeys-422-049-g012.jpg" position="float" orientation="portrait" xlink:type="simple"/></fig></tp:treatment-sec></tp:taxon-treatment>
