# Supplementary material for: New records of bee flies (Diptera, Bombyliidae) from Cuatro Ciénegas, Coahuila, Mexico
Source: Zookeys. 2014 Jul 3;(422):49–85. doi: 10.3897/zookeys.422.7598 (PMC4109446; doi:10.3897/zookeys.422.7598)
Supplement: XML Treatment for Hemipenthes scylla [file zookeys.422.7598-treatment31.xml]

<!DOCTYPE tp:taxon-treatment
  PUBLIC "-//TaxonX//DTD Taxonomic Treatment Publishing DTD v0 20100105//EN" "tax-treatment-NSO.dtd">
<tp:taxon-treatment xmlns:tp="http://www.plazi.org/taxpub"><tp:treatment-meta><kwd-group><label>Taxon classification</label><kwd><named-content content-type="kingdom">Animalia</named-content></kwd><kwd><named-content content-type="order">Diptera</named-content></kwd><kwd><named-content content-type="family">Bombyliidae</named-content></kwd></kwd-group><mixed-citation publication-type="journal"><person-group><name><surname>Ávalos-Hernández</surname><given-names>Omar</given-names></name><name><surname>Kits</surname><given-names>Joel</given-names></name><name><surname>Trujano-Ortega</surname><given-names>Marysol</given-names></name><name><surname>García-Vázquez</surname><given-names>Uri Omar</given-names></name><name><surname>Cano-Santana</surname><given-names>Zenón</given-names></name></person-group><article-title>New records of bee flies (Diptera, Bombyliidae) from Cuatro Ciénegas, Coahuila, Mexico</article-title><source>Zookeys</source><day>3</day><month>7</month><year>2014</year><volume>2014</volume><issue>422</issue><fpage>49</fpage><lpage>85</lpage><pub-id pub-id-type="doi">10.3897/zookeys.422.7598</pub-id></mixed-citation></tp:treatment-meta><tp:nomenclature><tp:taxon-name>
                            <tp:taxon-name-part taxon-name-part-type="genus">Hemipenthes</tp:taxon-name-part>
                            <tp:taxon-name-part taxon-name-part-type="species">scylla</tp:taxon-name-part>
                        </tp:taxon-name><tp:taxon-authority>(Osten Sacken, 1887)</tp:taxon-authority><xref ref-type="fig" rid="F12">Figure 12c</xref></tp:nomenclature><tp:treatment-sec sec-type="Material examined"><title>Material examined.</title><p>REC: Apr (23 M), Aug (7 M); REE: Feb (5 M), Apr (2 M); RLC: Mar (8 M), Jul (8 M), Sep (9 M).</p></tp:treatment-sec><tp:treatment-sec sec-type="Known Nearctic records"><title>Known Nearctic records.</title><p>Mexico (Coahuila, Morelos, Guanajuato, Sonora); USA (Arizona, Texas).</p></tp:treatment-sec><tp:treatment-sec sec-type="Comments"><title>Comments.</title><p>Males of this species are abundant all year long but females are unknown. There is no explanation for this lack of females in the collections. Extreme sexual dimorphism and misidentification of females can be dismiss, since there is no <italic><tp:taxon-name>Hemipenthes</tp:taxon-name></italic> species from which only females are known. One possible explanation is that females life span is too short and therefor encounter probabilities are low. Distribution is discontinuous with populations present in central and northern Mexico and the southern USA; it is unknown whether this species is present in between these areas.</p></tp:treatment-sec><tp:treatment-sec><!--Section generated to contain objects referenced in tp:taxon-treatment.--><fig id="F12" position="float" orientation="portrait"><label>Figure 12.</label><caption><p><italic><tp:taxon-name>Hemipenthes</tp:taxon-name></italic>. <bold>a</bold> <italic><tp:taxon-name>Hemipenthes jaennickeana</tp:taxon-name></italic>, female (CNIN 1137) dorsal view <bold>b</bold> <italic><tp:taxon-name>Hemipenthes lepidota</tp:taxon-name></italic>, female (CNIN 200) dorsal view <bold>c</bold> <italic><tp:taxon-name>Hemipenthes scylla</tp:taxon-name></italic>, male (CNIN 725) dorsal view <bold>d</bold> <italic><tp:taxon-name>Hemipenthes sinuosa</tp:taxon-name></italic>, female (CNIN 1134) dorsal view. All scale bars: 3 mm.</p></caption><graphic xmlns:xlink="http://www.w3.org/1999/xlink" xlink:href="zookeys-422-049-g012.jpg" position="float" orientation="portrait" xlink:type="simple"/></fig></tp:treatment-sec></tp:taxon-treatment>
