# Supplementary material for: New records of bee flies (Diptera, Bombyliidae) from Cuatro Ciénegas, Coahuila, Mexico
Source: Zookeys. 2014 Jul 3;(422):49–85. doi: 10.3897/zookeys.422.7598 (PMC4109446; doi:10.3897/zookeys.422.7598)
Supplement: XML Treatment for Hemipenthes sinuosa [file zookeys.422.7598-treatment32.xml]

<!DOCTYPE tp:taxon-treatment
  PUBLIC "-//TaxonX//DTD Taxonomic Treatment Publishing DTD v0 20100105//EN" "tax-treatment-NSO.dtd">
<tp:taxon-treatment xmlns:tp="http://www.plazi.org/taxpub"><tp:treatment-meta><kwd-group><label>Taxon classification</label><kwd><named-content content-type="kingdom">Animalia</named-content></kwd><kwd><named-content content-type="order">Diptera</named-content></kwd><kwd><named-content content-type="family">Bombyliidae</named-content></kwd></kwd-group><mixed-citation publication-type="journal"><person-group><name><surname>Ávalos-Hernández</surname><given-names>Omar</given-names></name><name><surname>Kits</surname><given-names>Joel</given-names></name><name><surname>Trujano-Ortega</surname><given-names>Marysol</given-names></name><name><surname>García-Vázquez</surname><given-names>Uri Omar</given-names></name><name><surname>Cano-Santana</surname><given-names>Zenón</given-names></name></person-group><article-title>New records of bee flies (Diptera, Bombyliidae) from Cuatro Ciénegas, Coahuila, Mexico</article-title><source>Zookeys</source><day>3</day><month>7</month><year>2014</year><volume>2014</volume><issue>422</issue><fpage>49</fpage><lpage>85</lpage><pub-id pub-id-type="doi">10.3897/zookeys.422.7598</pub-id></mixed-citation></tp:treatment-meta><tp:nomenclature><tp:taxon-name>
                            <tp:taxon-name-part taxon-name-part-type="genus">Hemipenthes</tp:taxon-name-part>
                            <tp:taxon-name-part taxon-name-part-type="species">sinuosa</tp:taxon-name-part>
                        </tp:taxon-name><tp:taxon-authority>(Wiedemann, 1821)</tp:taxon-authority><xref ref-type="fig" rid="F12">Figure 12d</xref></tp:nomenclature><tp:treatment-sec sec-type="Material examined"><title>Material examined.</title><p>REC: Apr (3 F); REE: (Feb (1 F), Apr (2 F); RLC: Jul (1 F, 1 M), Sep (1 M); RPA: Sep (2 F).</p></tp:treatment-sec><tp:treatment-sec sec-type="Known Nearctic records"><title>Known Nearctic records.</title><p>Mexico (Coahuila, Morelos); USA (Alabama, Arizona, Arkansas, Connecticut, Delaware, Georgia, Illinois, Indiana, Iowa, Kansas, Kentucky, Louisiana, Maryland, Massachusetts, Minnesota, Mississippi, Missouri, Nebraska, New Jersey, New York, North Carolina, Ohio, Oklahoma, Pennsylvania, Rhode Island, South Carolina, South Dakota, Tennessee, Texas, Vermont, Virginia, West Virginia, Wisconsin).</p></tp:treatment-sec><tp:treatment-sec sec-type="Known host"><title>Known host.</title><p><italic><tp:taxon-name>Neodiprion sertifer</tp:taxon-name></italic> Geoff. (<tp:taxon-name>Diprionidae</tp:taxon-name>).</p></tp:treatment-sec><tp:treatment-sec sec-type="Comments"><title>Comments.</title><p><italic><tp:taxon-name>Hemipenthes sinuosa</tp:taxon-name></italic> is only known from Morelos in the center of Mexico and Coahuila in the northeast, but can be found almost in all of the USA. It is clearly undersampled in Mexico.</p><!--PageBreak--></tp:treatment-sec><tp:treatment-sec><!--Section generated to contain objects referenced in tp:taxon-treatment.--><fig id="F12" position="float" orientation="portrait"><label>Figure 12.</label><caption><p><italic><tp:taxon-name>Hemipenthes</tp:taxon-name></italic>. <bold>a</bold> <italic><tp:taxon-name>Hemipenthes jaennickeana</tp:taxon-name></italic>, female (CNIN 1137) dorsal view <bold>b</bold> <italic><tp:taxon-name>Hemipenthes lepidota</tp:taxon-name></italic>, female (CNIN 200) dorsal view <bold>c</bold> <italic><tp:taxon-name>Hemipenthes scylla</tp:taxon-name></italic>, male (CNIN 725) dorsal view <bold>d</bold> <italic><tp:taxon-name>Hemipenthes sinuosa</tp:taxon-name></italic>, female (CNIN 1134) dorsal view. All scale bars: 3 mm.</p></caption><graphic xmlns:xlink="http://www.w3.org/1999/xlink" xlink:href="zookeys-422-049-g012.jpg" position="float" orientation="portrait" xlink:type="simple"/></fig></tp:treatment-sec></tp:taxon-treatment>
