# Supplementary material for: New records of bee flies (Diptera, Bombyliidae) from Cuatro Ciénegas, Coahuila, Mexico
Source: Zookeys. 2014 Jul 3;(422):49–85. doi: 10.3897/zookeys.422.7598 (PMC4109446; doi:10.3897/zookeys.422.7598)
Supplement: XML Treatment for Lepidanthrax arizonensis [file zookeys.422.7598-treatment34.xml]

<!DOCTYPE tp:taxon-treatment
  PUBLIC "-//TaxonX//DTD Taxonomic Treatment Publishing DTD v0 20100105//EN" "tax-treatment-NSO.dtd">
<tp:taxon-treatment xmlns:tp="http://www.plazi.org/taxpub"><tp:treatment-meta><kwd-group><label>Taxon classification</label><kwd><named-content content-type="kingdom">Animalia</named-content></kwd><kwd><named-content content-type="order">Diptera</named-content></kwd><kwd><named-content content-type="family">Bombyliidae</named-content></kwd></kwd-group><mixed-citation publication-type="journal"><person-group><name><surname>Ávalos-Hernández</surname><given-names>Omar</given-names></name><name><surname>Kits</surname><given-names>Joel</given-names></name><name><surname>Trujano-Ortega</surname><given-names>Marysol</given-names></name><name><surname>García-Vázquez</surname><given-names>Uri Omar</given-names></name><name><surname>Cano-Santana</surname><given-names>Zenón</given-names></name></person-group><article-title>New records of bee flies (Diptera, Bombyliidae) from Cuatro Ciénegas, Coahuila, Mexico</article-title><source>Zookeys</source><day>3</day><month>7</month><year>2014</year><volume>2014</volume><issue>422</issue><fpage>49</fpage><lpage>85</lpage><pub-id pub-id-type="doi">10.3897/zookeys.422.7598</pub-id></mixed-citation></tp:treatment-meta><tp:nomenclature><tp:taxon-name>
                            <tp:taxon-name-part taxon-name-part-type="genus">Lepidanthrax</tp:taxon-name-part>
                            <tp:taxon-name-part taxon-name-part-type="species">arizonensis</tp:taxon-name-part>
                        </tp:taxon-name><tp:taxon-authority>Hall, 1976</tp:taxon-authority><xref ref-type="fig" rid="F13">Figure 13a</xref></tp:nomenclature><tp:treatment-sec sec-type="Material examined"><title>Material examined.</title><p>EEO: Mar (1 F); Oct (2 M).</p></tp:treatment-sec><tp:treatment-sec sec-type="Known Nearctic records"><title>Known Nearctic records.</title><p>Mexico (Coahuila); USA (Arizona).</p></tp:treatment-sec><tp:treatment-sec sec-type="Comments"><title>Comments.</title><p><italic><tp:taxon-name>Lepidanthrax arizonensis</tp:taxon-name></italic> has a restricted distribution, being present only in Arizona and Coahuila, but probably is also present in Chihuahua, Texas and New Mexico.</p><fig id="F13" position="float" orientation="portrait"><label>Figure 13.</label><caption><p><italic><tp:taxon-name>Lepidanthrax</tp:taxon-name></italic>. <bold>a</bold> <italic><tp:taxon-name>Lepidanthrax arizonensis</tp:taxon-name></italic>, female (CNIN 1352) dorsal view <bold>b</bold> <italic><tp:taxon-name>Lepidanthrax disiunctus</tp:taxon-name></italic> female (CNIN 334) dorsal view <bold>c</bold> <italic><tp:taxon-name>Lepidanthrax hesperus</tp:taxon-name></italic>, male (CNIN 1339) dorsal view <bold>d</bold> <italic><tp:taxon-name>Lepidanthrax hyposcelus</tp:taxon-name></italic>, male (CNIN 369) dorsal view <bold>e</bold> <italic><tp:taxon-name>Lepidanthrax proboscideus</tp:taxon-name></italic>, male (CNIN 357) dorsal view. All scale bars: 3 mm.</p></caption><graphic xmlns:xlink="http://www.w3.org/1999/xlink" xlink:href="zookeys-422-049-g013.jpg" position="float" orientation="portrait" xlink:type="simple"/></fig></tp:treatment-sec></tp:taxon-treatment>
