# Supplementary material for: New records of bee flies (Diptera, Bombyliidae) from Cuatro Ciénegas, Coahuila, Mexico
Source: Zookeys. 2014 Jul 3;(422):49–85. doi: 10.3897/zookeys.422.7598 (PMC4109446; doi:10.3897/zookeys.422.7598)
Supplement: XML Treatment for Neodiplocampta (Neodiplocampta) miranda [file zookeys.422.7598-treatment40.xml]

<!DOCTYPE tp:taxon-treatment
  PUBLIC "-//TaxonX//DTD Taxonomic Treatment Publishing DTD v0 20100105//EN" "tax-treatment-NSO.dtd">
<tp:taxon-treatment xmlns:tp="http://www.plazi.org/taxpub"><tp:treatment-meta><kwd-group><label>Taxon classification</label><kwd><named-content content-type="kingdom">Animalia</named-content></kwd><kwd><named-content content-type="order">Diptera</named-content></kwd><kwd><named-content content-type="family">Bombyliidae</named-content></kwd></kwd-group><mixed-citation publication-type="journal"><person-group><name><surname>Ávalos-Hernández</surname><given-names>Omar</given-names></name><name><surname>Kits</surname><given-names>Joel</given-names></name><name><surname>Trujano-Ortega</surname><given-names>Marysol</given-names></name><name><surname>García-Vázquez</surname><given-names>Uri Omar</given-names></name><name><surname>Cano-Santana</surname><given-names>Zenón</given-names></name></person-group><article-title>New records of bee flies (Diptera, Bombyliidae) from Cuatro Ciénegas, Coahuila, Mexico</article-title><source>Zookeys</source><day>3</day><month>7</month><year>2014</year><volume>2014</volume><issue>422</issue><fpage>49</fpage><lpage>85</lpage><pub-id pub-id-type="doi">10.3897/zookeys.422.7598</pub-id></mixed-citation></tp:treatment-meta><tp:nomenclature><tp:taxon-name>
                            <tp:taxon-name-part taxon-name-part-type="genus">Neodiplocampta</tp:taxon-name-part>
                            (<tp:taxon-name-part taxon-name-part-type="subgenus">Neodiplocampta</tp:taxon-name-part>)
                            <tp:taxon-name-part taxon-name-part-type="species">miranda</tp:taxon-name-part>
                        </tp:taxon-name><tp:taxon-authority>Hull &amp; Martin, 1974</tp:taxon-authority><xref ref-type="fig" rid="F14">Figure 14</xref></tp:nomenclature><tp:treatment-sec sec-type="Material examined"><title>Material examined.</title><p>CHU: Aug (1 F); EEO: Aug (1 F, 1 M); ROR: Jul (1 F); Oct (1 M); RPA: Aug (1 F, 2 M).</p></tp:treatment-sec><tp:treatment-sec sec-type="Known Nearctic records"><title>Known Nearctic records.</title><p>Mexico (Coahuila, Guerrero, San Luis Potosi, Sinaloa, Sonora); USA (Arizona, California, Florida, Texas).</p></tp:treatment-sec><tp:treatment-sec sec-type="Comments"><title>Comments.</title><p><italic><tp:taxon-name>Neodiplocampta (Neodiplocampta) miranda</tp:taxon-name></italic> and <italic><tp:taxon-name>Neodiplocampta (Agitonia) sepia</tp:taxon-name></italic> Hull, 1966 are the only two species distributed in both biogeographic regions (Nearctic and Neotropical). This species is distributed from the south of the USA to Nicaragua, but has not been collected in most Mexican states. This lack of records is possibly due its low abundance.</p><fig id="F14" position="float" orientation="portrait"><label>Figure 14.</label><caption><p><italic><tp:taxon-name>Neodiplocampta (Neodiplocampta) miranda</tp:taxon-name></italic>, female (CNIN 225) dorsal view. Scale bar: 3 mm.</p></caption><graphic xmlns:xlink="http://www.w3.org/1999/xlink" xlink:href="zookeys-422-049-g014.jpg" position="float" orientation="portrait" xlink:type="simple"/></fig></tp:treatment-sec></tp:taxon-treatment>
