# Supplementary material for: New records of bee flies (Diptera, Bombyliidae) from Cuatro Ciénegas, Coahuila, Mexico
Source: Zookeys. 2014 Jul 3;(422):49–85. doi: 10.3897/zookeys.422.7598 (PMC4109446; doi:10.3897/zookeys.422.7598)
Supplement: XML Treatment for Paravilla separata [file zookeys.422.7598-treatment45.xml]

<!DOCTYPE tp:taxon-treatment
  PUBLIC "-//TaxonX//DTD Taxonomic Treatment Publishing DTD v0 20100105//EN" "tax-treatment-NSO.dtd">
<tp:taxon-treatment xmlns:tp="http://www.plazi.org/taxpub"><tp:treatment-meta><kwd-group><label>Taxon classification</label><kwd><named-content content-type="kingdom">Animalia</named-content></kwd><kwd><named-content content-type="order">Diptera</named-content></kwd><kwd><named-content content-type="family">Bombyliidae</named-content></kwd></kwd-group><mixed-citation publication-type="journal"><person-group><name><surname>Ávalos-Hernández</surname><given-names>Omar</given-names></name><name><surname>Kits</surname><given-names>Joel</given-names></name><name><surname>Trujano-Ortega</surname><given-names>Marysol</given-names></name><name><surname>García-Vázquez</surname><given-names>Uri Omar</given-names></name><name><surname>Cano-Santana</surname><given-names>Zenón</given-names></name></person-group><article-title>New records of bee flies (Diptera, Bombyliidae) from Cuatro Ciénegas, Coahuila, Mexico</article-title><source>Zookeys</source><day>3</day><month>7</month><year>2014</year><volume>2014</volume><issue>422</issue><fpage>49</fpage><lpage>85</lpage><pub-id pub-id-type="doi">10.3897/zookeys.422.7598</pub-id></mixed-citation></tp:treatment-meta><tp:nomenclature><tp:taxon-name>
                            <tp:taxon-name-part taxon-name-part-type="genus">Paravilla</tp:taxon-name-part>
                            <tp:taxon-name-part taxon-name-part-type="species">separata</tp:taxon-name-part>
                        </tp:taxon-name><tp:taxon-authority>(Walker, 1852)</tp:taxon-authority><xref ref-type="fig" rid="F15">Figure 15d</xref></tp:nomenclature><tp:treatment-sec sec-type="Material examined"><title>Material examined.</title><p>CHU: Apr (1 F); EEO: Apr (3 F); REE: Apr (5 F, 3 M); RPA: Apr (1 M).</p><!--PageBreak--></tp:treatment-sec><tp:treatment-sec sec-type="Known Nearctic records"><title>Known Nearctic records.</title><p>Canada (Ontario, Manitoba); Mexico (Coahuila); USA (Alabama, Florida, Georgia, Iowa, Kansas, Michigan, Minnesota, Mississippi, Nebraska, Ohio, South Dakota, Wisconsin).</p></tp:treatment-sec><tp:treatment-sec sec-type="Comments"><title>Comments.</title><p><italic><tp:taxon-name>Paravilla separata</tp:taxon-name></italic> is present mainly in the eastern half of the USA, and southeastern Canada. This record in Coahuila represents the southern extreme of the distribution of this species, and is the first in Mexico. It may also be present in Tamaulipas and Nuevo León but doubtfully in the northwest of Mexico.</p></tp:treatment-sec><tp:treatment-sec><!--Section generated to contain objects referenced in tp:taxon-treatment.--><fig id="F15" position="float" orientation="portrait"><label>Figure 15.</label><caption><p><italic><tp:taxon-name>Paravilla</tp:taxon-name></italic>. <bold>a</bold> <italic><tp:taxon-name>Paravilla edititoides</tp:taxon-name></italic>, male (CNIN 1272) dorsal view <bold>b</bold> <italic><tp:taxon-name>Paravilla flavipilosa</tp:taxon-name></italic>, male (CNIN 1125) dorsal view <bold>c</bold> <italic><tp:taxon-name>Paravilla parvula</tp:taxon-name></italic>, female (CNIN 884) dorsal view <bold>d</bold> <italic><tp:taxon-name>Paravilla separata</tp:taxon-name></italic>, female (CNIN 898) dorsal view. All scale bars: 3 mm.</p></caption><graphic xmlns:xlink="http://www.w3.org/1999/xlink" xlink:href="zookeys-422-049-g015.jpg" position="float" orientation="portrait" xlink:type="simple"/></fig></tp:treatment-sec></tp:taxon-treatment>
