# Supplementary material for: New records of bee flies (Diptera, Bombyliidae) from Cuatro Ciénegas, Coahuila, Mexico
Source: Zookeys. 2014 Jul 3;(422):49–85. doi: 10.3897/zookeys.422.7598 (PMC4109446; doi:10.3897/zookeys.422.7598)
Supplement: XML Treatment for Poecilanthrax poecilogaster [file zookeys.422.7598-treatment50.xml]

<!DOCTYPE tp:taxon-treatment
  PUBLIC "-//TaxonX//DTD Taxonomic Treatment Publishing DTD v0 20100105//EN" "tax-treatment-NSO.dtd">
<tp:taxon-treatment xmlns:tp="http://www.plazi.org/taxpub"><tp:treatment-meta><kwd-group><label>Taxon classification</label><kwd><named-content content-type="kingdom">Animalia</named-content></kwd><kwd><named-content content-type="order">Diptera</named-content></kwd><kwd><named-content content-type="family">Bombyliidae</named-content></kwd></kwd-group><mixed-citation publication-type="journal"><person-group><name><surname>Ávalos-Hernández</surname><given-names>Omar</given-names></name><name><surname>Kits</surname><given-names>Joel</given-names></name><name><surname>Trujano-Ortega</surname><given-names>Marysol</given-names></name><name><surname>García-Vázquez</surname><given-names>Uri Omar</given-names></name><name><surname>Cano-Santana</surname><given-names>Zenón</given-names></name></person-group><article-title>New records of bee flies (Diptera, Bombyliidae) from Cuatro Ciénegas, Coahuila, Mexico</article-title><source>Zookeys</source><day>3</day><month>7</month><year>2014</year><volume>2014</volume><issue>422</issue><fpage>49</fpage><lpage>85</lpage><pub-id pub-id-type="doi">10.3897/zookeys.422.7598</pub-id></mixed-citation></tp:treatment-meta><tp:nomenclature><tp:taxon-name>
                            <tp:taxon-name-part taxon-name-part-type="genus">Poecilanthrax</tp:taxon-name-part>
                            <tp:taxon-name-part taxon-name-part-type="species">poecilogaster</tp:taxon-name-part>
                        </tp:taxon-name><tp:taxon-authority>(Osten Sacken, 1886b)</tp:taxon-authority><xref ref-type="fig" rid="F16">Figure 16d</xref></tp:nomenclature><tp:treatment-sec sec-type="Material examined"><title>Material examined.</title><p>REE: Apr (2 M).</p></tp:treatment-sec><tp:treatment-sec sec-type="Known Nearctic records"><title>Known Nearctic records.</title><p>Canada (Alberta, Manitoba, Ontario, Saskatchewan); Mexico (Coahuila, Morelos, Nuevo León, Sonora); USA (Arizona, California, Colorado, Idaho, Nevada, New Mexico, Oregon, Utah).</p></tp:treatment-sec><tp:treatment-sec sec-type="Comments"><title>Comments.</title><p>Most of the records in the USA and Mexico of this rarely collected but widespread species are from Pacific Coast states, although, there are records from Nuevo Leon and Coahuila in northeast Mexico.</p><!--PageBreak--></tp:treatment-sec><tp:treatment-sec><!--Section generated to contain objects referenced in tp:taxon-treatment.--><fig id="F16" position="float" orientation="portrait"><label>Figure 16.</label><caption><p><italic><tp:taxon-name>Poecilanthrax</tp:taxon-name></italic>. <bold>a</bold> <italic><tp:taxon-name>Poecilanthrax effrenus</tp:taxon-name></italic>, female (CNIN 1380) dorsal view <bold>b</bold> <italic><tp:taxon-name>Poecilanthrax fasciatus</tp:taxon-name></italic>, male (CNIN 218) dorsal view <bold>c</bold> <italic><tp:taxon-name>Poecilanthrax hyalinipennis</tp:taxon-name></italic>, female (CNIN 1365) dorsal view <bold>d</bold> <italic><tp:taxon-name>Poecilanthrax poecilogaster</tp:taxon-name></italic>, male (CNIN 1356) dorsal view. All scale bars: 3 mm.</p></caption><graphic xmlns:xlink="http://www.w3.org/1999/xlink" xlink:href="zookeys-422-049-g016.jpg" position="float" orientation="portrait" xlink:type="simple"/></fig></tp:treatment-sec></tp:taxon-treatment>
