# Supplementary material for: New records of bee flies (Diptera, Bombyliidae) from Cuatro Ciénegas, Coahuila, Mexico
Source: Zookeys. 2014 Jul 3;(422):49–85. doi: 10.3897/zookeys.422.7598 (PMC4109446; doi:10.3897/zookeys.422.7598)
Supplement: XML Treatment for Xenox xylocopae [file zookeys.422.7598-treatment58.xml]

<!DOCTYPE tp:taxon-treatment
  PUBLIC "-//TaxonX//DTD Taxonomic Treatment Publishing DTD v0 20100105//EN" "tax-treatment-NSO.dtd">
<tp:taxon-treatment xmlns:tp="http://www.plazi.org/taxpub"><tp:treatment-meta><kwd-group><label>Taxon classification</label><kwd><named-content content-type="kingdom">Animalia</named-content></kwd><kwd><named-content content-type="order">Diptera</named-content></kwd><kwd><named-content content-type="family">Bombyliidae</named-content></kwd></kwd-group><mixed-citation publication-type="journal"><person-group><name><surname>Ávalos-Hernández</surname><given-names>Omar</given-names></name><name><surname>Kits</surname><given-names>Joel</given-names></name><name><surname>Trujano-Ortega</surname><given-names>Marysol</given-names></name><name><surname>García-Vázquez</surname><given-names>Uri Omar</given-names></name><name><surname>Cano-Santana</surname><given-names>Zenón</given-names></name></person-group><article-title>New records of bee flies (Diptera, Bombyliidae) from Cuatro Ciénegas, Coahuila, Mexico</article-title><source>Zookeys</source><day>3</day><month>7</month><year>2014</year><volume>2014</volume><issue>422</issue><fpage>49</fpage><lpage>85</lpage><pub-id pub-id-type="doi">10.3897/zookeys.422.7598</pub-id></mixed-citation></tp:treatment-meta><tp:nomenclature><tp:taxon-name>
                            <tp:taxon-name-part taxon-name-part-type="genus">Xenox</tp:taxon-name-part>
                            <tp:taxon-name-part taxon-name-part-type="species">xylocopae</tp:taxon-name-part>
                        </tp:taxon-name><tp:taxon-authority>(Marston, 1970)</tp:taxon-authority><xref ref-type="fig" rid="F19">Figure 19</xref></tp:nomenclature><tp:treatment-sec sec-type="Material examined"><title>Material examined.</title><p>ECA: Sep (1 M).</p><!--PageBreak--></tp:treatment-sec><tp:treatment-sec sec-type="Known Nearctic records"><title>Known Nearctic records.</title><p>Mexico (Chihuahua, Coahuila, Sonora), USA (Arizona, New Mexico, Texas).</p></tp:treatment-sec><tp:treatment-sec sec-type="Known host"><title>Known host.</title><p><italic><tp:taxon-name>Xylocopa micheneri micheneri</tp:taxon-name></italic> (Hurd) (<tp:taxon-name>Apidae</tp:taxon-name>) as reported by <xref ref-type="bibr" rid="B47">Minckley (1989)</xref>.</p><!--PageBreak--></tp:treatment-sec><tp:treatment-sec sec-type="Comments"><title>Comments.</title><p><italic><tp:taxon-name>Xenox xylocopae</tp:taxon-name></italic> appears to be restricted to the northeast of Mexico and south of the USA. Three of the other species also have restricted and separate distributions: <italic><tp:taxon-name>Xenox delila</tp:taxon-name></italic> Loew, 1869 is present in the northwest of Mexico and California; <italic><tp:taxon-name>Xenox nigritus</tp:taxon-name></italic> (Schaeffer, 1768) occurs from the northeast of Mexico (Veracruz and Tamaulipas without overlap with <italic><tp:taxon-name>Xenox xylocopae</tp:taxon-name></italic>) to South America; and <italic><tp:taxon-name>Xenox tigrinus</tp:taxon-name></italic> (De Geer, 1776) is present in the eastern USA and southern Ontario. Only <italic><tp:taxon-name>Xenox habrosus</tp:taxon-name></italic> (Marston, 1970) has a distribution overlapping with the other four species, being present in all of Mexico and the southwest of the USA.</p><fig id="F19" position="float" orientation="portrait"><label>Figure 19.</label><caption><p><italic><tp:taxon-name>Xenox xylocopae</tp:taxon-name></italic>, male (CNIN 1165) dorsal view. Scale bar: 3 mm.</p></caption><graphic xmlns:xlink="http://www.w3.org/1999/xlink" xlink:href="zookeys-422-049-g019.jpg" position="float" orientation="portrait" xlink:type="simple"/></fig></tp:treatment-sec><ref-list><ref id="B47"><mixed-citation xmlns:xlink="http://www.w3.org/1999/xlink" xlink:type="simple"><person-group><name name-style="western"><surname>Minckley</surname><given-names>RL</given-names></name></person-group> (<year>1989</year>) <article-title>Host records and biological notes for two <italic>Anthrax</italic> species in Arizona: (Diptera: Bombyliidae).</article-title><source>Journal of the Kansas Entomological Society</source><volume>62</volume>: <fpage>274</fpage>–<lpage>278</lpage>.</mixed-citation></ref></ref-list></tp:taxon-treatment>
